# Supplementary material for: The effect of multiple-enzyme treatment on in situ oral biofilm formation in healthy participants
Source: Biofilm. 2025 Jun 21;10:100298. doi: 10.1016/j.bioflm.2025.100298 (PMC12266543; doi:10.1016/j.bioflm.2025.100298)
Supplement: Multimedia component 3 [file mmc3.xlsx]

## Sheet: read_counts
	Row.names	Kingdom	Phylum	Class	Order	Family	Genus	Species	P001	P002	P003	P004	P005	P006	P007	P008	P009	P010	P011	P012	P013	P014	P015	P016	P017	P018	P019	P020	P021	P022	P023	P024	P025	P026	P027	P028	P029	P030	P031	P032	P033	P034	P035	P036	P037	P038	P039	P040	P041
1	ASV_1	Bacteria	Firmicutes	Bacilli	Lactobacillales	Streptococcaceae	Streptococcus	g_Streptococcus	8183	5412	14347	8441	4841	4644	4372	2080	13105	6660	13723	9972	10215	10464	12356	11139	9211	14648	4438	7926	818	3385	7524	7974	9950	13583	5183	4557	12746	13903	14580	8484	5744	2795	26856	13596	11630	5936	8539	7198	13422
2	ASV_2	Bacteria	Proteobacteria	Gammaproteobacteria	Pasteurellales	Pasteurellaceae	Haemophilus	g_Haemophilus	4025	5576	4222	1455	3254	8404	3101	2494	1110	938	8041	14835	3751	1503	5775	2332	2279	2316	6461	7701	687	1945	4110	3928	6290	5625	8359	10589	2952	1372	2440	3476	3237	2319	461	798	827	1022	7109	9036	9568
3	ASV_3	Bacteria	Proteobacteria	Gammaproteobacteria	Burkholderiales	Neisseriaceae	Neisseria	g_Neisseria	838	277	899	4356	131	126	1105	3007	10550	9618	318	20	6913	5177	3556	7552	0	47	1834	2863	460	2699	101	50	5969	6371	2744	2205	3214	1657	570	234	1300	821	67	0	5401	10048	6282	1909	32
4	ASV_4	Bacteria	Proteobacteria	Gammaproteobacteria	Pasteurellales	Pasteurellaceae	Haemophilus	parainfluenzae	1139	863	1038	2661	13	16	57	377	0	0	1594	2866	633	209	37	125	0	0	1369	1596	169	437	1400	856	209	151	79	63	667	216	4246	4780	48	1607	49	0	0	0	1515	1724	1989
5	ASV_5	Bacteria	Firmicutes	Bacilli	Lactobacillales	Carnobacteriaceae	Granulicatella	g_Granulicatella	11	27	548	340	799	1778	1082	519	955	537	3956	1420	432	715	982	1198	1517	34	121	102	89	315	77	37	460	520	1989	4143	522	539	177	72	695	741	729	1152	791	1225	645	635	1383
6	ASV_6	Bacteria	Proteobacteria	Gammaproteobacteria	Pasteurellales	Pasteurellaceae	Haemophilus	g_Haemophilus	1744	1286	2590	839	1785	631	0	0	1686	761	0	0	0	0	2846	1670	351	266	0	0	165	1201	1999	2673	478	377	1536	129	0	0	2018	736	106	0	53	178	1439	1160	0	0	0
7	ASV_7	Bacteria	Firmicutes	Negativicutes	Veillonellales-Selenomonadales	Veillonellaceae	Veillonella	g_Veillonella	467	2034	750	577	790	824	1322	1280	348	349	88	103	1047	1093	1003	1009	21	22	414	563	158	937	3106	1623	1193	510	232	216	368	870	1132	892	1315	1144	187	72	0	53	927	893	121
8	ASV_8	Bacteria	Fusobacteriota	Fusobacteriia	Fusobacteriales	Fusobacteriaceae	Fusobacterium	periodonticum	10	20	0	0	1825	880	914	965	281	1675	83	82	1206	3422	228	36	69	42	41	27	176	1546	80	17	39	39	1545	2598	120	774	114	89	1009	732	132	973	30	1127	432	765	89
9	ASV_9	Bacteria	Proteobacteria	Gammaproteobacteria	Burkholderiales	Neisseriaceae	Neisseria	g_Neisseria	118	41	0	20	67	0	1927	1180	0	0	0	0	247	774	132	143	116	257	60	122	25	10	0	19	0	0	1395	1314	94	1270	416	27	5571	5698	222	3115	0	0	78	27	0
10	ASV_10	Bacteria	Proteobacteria	Gammaproteobacteria	Pasteurellales	Pasteurellaceae	Haemophilus	parainfluenzae	1300	1000	1538	509	913	347	926	747	873	506	0	0	111	261	1577	823	9	130	0	0	61	420	1699	1516	284	331	829	0	0	356	1153	1193	777	698	86	0	820	697	0	0	0
11	ASV_11	Bacteria	Proteobacteria	Gammaproteobacteria	Burkholderiales	Neisseriaceae	Neisseria	g_Neisseria	0	0	0	0	0	0	130	90	725	579	0	0	287	373	0	105	8772	1716	0	0	0	0	0	0	25	104	132	86	189	134	0	0	210	279	2750	2179	274	1078	0	0	0
12	ASV_12	Bacteria	Firmicutes	Bacilli	Staphylococcales	Gemellaceae	Gemella	g_Gemella	64	27	85	19	18	18	0	0	402	483	322	347	1919	1331	267	190	578	1568	130	114	35	65	78	132	303	77	0	0	2397	3691	253	45	44	29	1091	617	374	224	121	111	350
13	ASV_13	Bacteria	Actinobacteriota	Actinobacteria	Micrococcales	Micrococcaceae	Rothia	mucilaginosa	71	59	75	0	0	0	858	627	0	0	0	0	52	946	355	119	0	324	155	55	63	146	72	7	112	53	0	0	104	1834	2633	1321	919	1039	48	396	0	0	50	53	0
14	ASV_14	Bacteria	Firmicutes	Bacilli	Lactobacillales	Streptococcaceae	Streptococcus	g_Streptococcus	1529	376	203	882	125	68	443	251	315	64	291	351	184	70	357	253	20	0	1128	308	24	55	38	402	391	198	147	69	247	84	204	104	315	102	0	0	33	62	514	711	440
15	ASV_15	Bacteria	Actinobacteriota	Actinobacteria	Micrococcales	Micrococcaceae	Rothia	mucilaginosa	0	0	380	0	565	1570	96	183	0	0	0	0	0	0	0	0	0	0	0	0	305	976	0	0	0	0	143	399	0	0	0	0	417	226	0	0	0	0	0	0	0
16	ASV_16	Bacteria	Firmicutes	Bacilli	Lactobacillales	Streptococcaceae	Streptococcus	g_Streptococcus	0	0	0	194	61	0	627	216	0	0	572	388	0	0	0	0	0	343	211	417	0	0	0	0	0	0	58	0	381	0	0	0	567	491	2600	192	0	0	253	285	652
17	ASV_17	Bacteria	Bacteroidota	Bacteroidia	Bacteroidales	Porphyromonadaceae	Porphyromonas	pasteri	0	0	0	0	437	168	373	430	177	1135	57	119	94	606	0	0	0	0	0	0	31	113	0	0	0	21	2993	434	43	150	0	0	492	525	0	78	0	169	0	0	28
18	ASV_18	Bacteria	Firmicutes	Negativicutes	Veillonellales-Selenomonadales	Veillonellaceae	Veillonella	dispar	0	0	194	406	352	228	750	345	292	300	0	0	44	643	50	0	0	0	96	272	0	83	38	0	222	644	433	539	0	578	40	0	714	836	66	28	55	394	386	316	0
19	ASV_19	Bacteria	Firmicutes	Bacilli	Lactobacillales	Streptococcaceae	Streptococcus	oralis	561	4195	0	0	0	0	0	0	0	0	0	0	0	0	0	0	143	0	377	255	0	0	991	940	0	0	0	0	0	0	0	0	0	0	0	0	0	0	777	458	0
20	ASV_20	Bacteria	Proteobacteria	Gammaproteobacteria	Pasteurellales	Pasteurellaceae	Haemophilus	g_Haemophilus	0	0	1343	788	0	0	0	0	88	35	611	195	46	0	0	25	126	595	32	34	0	48	110	66	1103	1098	47	21	227	9	0	8	0	0	641	129	53	129	0	0	680
21	ASV_21	Bacteria	Proteobacteria	Gammaproteobacteria	Pasteurellales	Pasteurellaceae	Haemophilus	g_Haemophilus	182	116	0	0	0	0	0	0	1446	664	0	0	0	0	1174	710	0	0	0	0	0	0	118	718	0	0	0	0	0	0	806	282	0	0	0	0	1161	936	0	0	0
22	ASV_22	Bacteria	Bacteroidota	Bacteroidia	Bacteroidales	Porphyromonadaceae	Porphyromonas	g_Porphyromonas	0	0	0	0	146	68	331	406	0	83	51	86	312	749	115	0	7	13	0	0	162	328	0	0	0	0	1111	145	29	150	0	0	447	463	20	399	0	0	0	0	31
23	ASV_23	Bacteria	Proteobacteria	Gammaproteobacteria	Pasteurellales	Pasteurellaceae	Actinobacillus	g_Actinobacillus	0	0	0	0	0	0	38	0	28	350	292	151	0	0	0	0	2351	475	0	0	0	196	0	0	0	47	2	0	0	0	0	0	42	0	634	1720	0	234	0	0	768
24	ASV_24	Bacteria	Firmicutes	Bacilli	Lactobacillales	Streptococcaceae	Streptococcus	g_Streptococcus	0	0	0	0	148	302	233	181	319	152	0	0	0	365	0	0	0	0	0	0	0	41	0	0	339	0	123	578	241	354	0	0	56	176	1117	1306	126	497	0	0	798
25	ASV_25	Bacteria	Firmicutes	Negativicutes	Veillonellales-Selenomonadales	Veillonellaceae	Veillonella	rogosae	170	323	0	0	432	324	183	168	30	49	30	47	111	637	173	20	22	0	56	107	55	347	122	60	0	0	473	414	139	323	113	40	226	603	46	211	0	31	120	104	41
26	ASV_26	Bacteria	Firmicutes	Bacilli	Lactobacillales	Carnobacteriaceae	Granulicatella	elegans	15	9	10	5	36	0	15	7	463	1401	719	488	84	48	285	209	223	674	33	41	23	67	19	15	0	0	4	0	52	45	12	10	7	5	97	105	312	237	180	92	427
27	ASV_27	Bacteria	Firmicutes	Negativicutes	Veillonellales-Selenomonadales	Veillonellaceae	Veillonella	g_Veillonella	150	332	0	0	414	366	401	365	0	23	21	40	54	313	141	29	36	24	0	0	0	115	96	52	49	171	427	304	85	131	88	54	402	1181	40	248	0	21	14	0	19
28	ASV_28	Bacteria	Actinobacteriota	Actinobacteria	Micrococcales	Micrococcaceae	Rothia	mucilaginosa	0	0	0	0	0	0	0	0	0	0	0	0	0	0	0	0	122	210	0	0	0	0	0	0	0	0	0	0	0	0	0	0	0	0	1024	5182	0	0	0	0	42
29	ASV_29	Bacteria	Proteobacteria	Gammaproteobacteria	Pasteurellales	Pasteurellaceae	Haemophilus	g_Haemophilus	1276	931	0	0	0	0	214	48	0	0	0	0	0	0	0	0	0	0	0	0	0	0	1467	897	714	465	0	0	0	0	0	0	355	187	0	0	0	0	0	0	0
30	ASV_30	Bacteria	Bacteroidota	Bacteroidia	Bacteroidales	Porphyromonadaceae	Porphyromonas	g_Porphyromonas	0	0	0	0	0	0	0	0	158	1196	48	100	195	363	0	15	0	0	0	0	108	179	0	0	28	26	0	0	22	84	0	0	0	0	0	0	7	177	0	0	32
31	ASV_31	Bacteria	Firmicutes	Bacilli	Lactobacillales	Streptococcaceae	Streptococcus	g_Streptococcus	383	781	576	222	0	0	110	305	196	92	0	0	184	173	45	16	0	0	110	0	76	225	20	47	221	44	56	0	30	59	0	0	31	35	0	0	329	48	216	0	0
32	ASV_32	Bacteria	Firmicutes	Negativicutes	Veillonellales-Selenomonadales	Veillonellaceae	Veillonella	g_Veillonella	0	0	0	0	415	306	62	106	25	39	0	0	103	611	137	23	0	0	96	130	0	152	0	0	0	0	497	396	109	301	53	36	105	579	0	109	0	0	155	136	0
33	ASV_33	Bacteria	Firmicutes	Bacilli	Lactobacillales	Streptococcaceae	Streptococcus	g_Streptococcus	0	40	67	25	0	21	81	62	12	0	0	0	21	218	32	0	0	5	289	147	0	16	280	210	607	169	14	29	52	1021	177	91	45	127	402	242	0	35	30	161	254
34	ASV_34	Bacteria	Firmicutes	Bacilli	Staphylococcales	Gemellaceae	Gemella	sanguinis	0	0	24	0	602	197	39	25	0	31	0	0	37	144	42	0	0	0	15	32	0	108	0	0	52	53	642	1628	156	31	0	0	59	48	115	73	0	36	255	141	0
35	ASV_35	Bacteria	Firmicutes	Negativicutes	Veillonellales-Selenomonadales	Veillonellaceae	Veillonella	g_Veillonella	0	0	303	230	247	179	723	733	0	0	0	49	0	0	0	0	0	0	0	0	0	0	0	0	400	239	134	78	0	0	0	0	688	587	75	0	0	0	0	0	0
36	ASV_36	Bacteria	Firmicutes	Negativicutes	Veillonellales-Selenomonadales	Veillonellaceae	Veillonella	massiliensis	0	0	44	15	0	0	0	0	200	252	130	86	0	0	50	28	30	148	309	1744	0	0	79	37	34	6	0	0	0	0	7	0	0	0	0	0	0	14	1005	484	0
37	ASV_37	Bacteria	Bacteroidota	Bacteroidia	Bacteroidales	Prevotellaceae	Prevotella	nanceiensis	0	0	0	0	60	32	888	923	0	8	0	0	0	39	124	14	0	0	0	0	22	123	0	0	0	0	97	0	0	0	36	0	760	1104	32	0	0	1	0	0	0
38	ASV_38	Bacteria	Firmicutes	Negativicutes	Veillonellales-Selenomonadales	Veillonellaceae	Veillonella	g_Veillonella	147	625	17	30	91	30	411	468	0	0	0	37	0	0	0	0	0	0	0	0	0	0	970	495	48	0	19	0	0	0	0	0	476	440	60	0	0	0	0	0	0
39	ASV_39	Bacteria	Proteobacteria	Gammaproteobacteria	Pasteurellales	Pasteurellaceae	Haemophilus	g_Haemophilus	214	387	0	0	0	0	489	96	39	0	0	0	42	0	0	0	523	183	58	120	0	0	111	43	45	77	34	81	0	0	120	814	352	332	0	80	0	0	43	87	65
40	ASV_40	Bacteria	Proteobacteria	Gammaproteobacteria	Pasteurellales	Pasteurellaceae	Haemophilus	parainfluenzae	0	0	0	0	70	94	806	748	0	47	0	0	0	0	0	0	47	0	0	0	0	0	0	0	0	0	82	93	0	0	100	729	718	639	118	67	0	54	0	0	0
41	ASV_41	Bacteria	Proteobacteria	Gammaproteobacteria	Pasteurellales	Pasteurellaceae	Haemophilus	g_Haemophilus	1138	843	0	0	0	0	0	0	0	0	0	0	0	0	0	0	0	0	0	0	0	0	1301	783	8	2	0	0	0	0	0	0	3	0	0	0	0	0	0	0	0
42	ASV_42	Bacteria	Firmicutes	Bacilli	Lactobacillales	Streptococcaceae	Streptococcus	g_Streptococcus	0	55	235	146	181	27	62	57	0	0	0	0	7	16	21	5	0	0	87	100	0	0	322	60	85	47	0	8	29	12	59	33	55	106	1867	0	0	18	22	178	12
43	ASV_43	Bacteria	Proteobacteria	Gammaproteobacteria	Pasteurellales	Pasteurellaceae	Actinobacillus	g_Actinobacillus	0	0	0	0	0	0	0	0	22	264	227	120	0	0	0	0	987	179	0	0	0	0	0	0	0	0	0	0	0	0	0	0	0	0	258	668	0	192	0	0	604
44	ASV_44	Bacteria	Bacteroidota	Bacteroidia	Bacteroidales	Prevotellaceae	Alloprevotella	g_Alloprevotella	157	3	0	0	0	65	0	0	160	780	193	459	0	0	0	0	0	76	15	0	0	0	123	105	0	0	47	93	0	0	0	0	0	0	0	0	0	198	208	509	53
45	ASV_45	Bacteria	Bacteroidota	Bacteroidia	Bacteroidales	Porphyromonadaceae	Porphyromonas	g_Porphyromonas	0	0	0	0	0	0	0	0	0	16	1099	1264	4	0	0	5	0	0	0	0	0	0	0	0	0	0	0	0	0	0	0	0	0	0	0	0	0	0	0	28	548
46	ASV_46	Bacteria	Proteobacteria	Gammaproteobacteria	Pasteurellales	Pasteurellaceae	Haemophilus	g_Haemophilus	0	0	0	0	0	0	0	8	610	516	173	97	111	10	87	98	0	0	0	0	0	16	76	61	0	0	0	0	220	35	0	0	0	0	0	145	92	663	0	0	108
47	ASV_47	Bacteria	Proteobacteria	Gammaproteobacteria	Burkholderiales	Neisseriaceae	Neisseria	subflava	0	0	0	0	0	0	0	0	0	0	0	0	0	0	28	0	0	0	15	17	300	2531	0	0	0	0	0	0	0	0	0	0	0	0	0	0	0	0	0	7	0
48	ASV_48	Bacteria	Bacteroidota	Bacteroidia	Bacteroidales	Prevotellaceae	Prevotella	nanceiensis	0	4	130	10	0	0	266	281	0	34	22	32	26	169	65	0	0	0	0	0	0	0	8	0	0	53	43	0	0	0	0	0	223	313	0	33	0	34	552	525	30
49	ASV_49	Bacteria	Firmicutes	Bacilli	Lactobacillales	Aerococcaceae	Abiotrophia	defectiva	0	0	7	0	0	5	0	0	861	340	56	180	93	121	277	391	0	0	0	0	32	47	0	0	0	0	22	0	53	55	0	16	0	0	0	0	262	117	0	0	31
50	ASV_50	Bacteria	Firmicutes	Negativicutes	Veillonellales-Selenomonadales	Veillonellaceae	Veillonella	parvula	0	0	317	247	21	25	0	0	0	0	0	0	213	295	0	0	0	0	53	40	0	40	39	0	472	277	24	0	66	78	0	0	15	0	0	0	0	0	423	367	0
51	ASV_51	Bacteria	Proteobacteria	Gammaproteobacteria	Pasteurellales	Pasteurellaceae	Haemophilus	g_Haemophilus	0	0	0	0	0	0	811	776	0	0	0	0	0	0	0	0	0	0	0	0	0	0	0	0	0	0	0	0	0	0	0	0	718	668	65	0	0	0	0	0	0
52	ASV_52	Bacteria	Firmicutes	Bacilli	Lactobacillales	Streptococcaceae	Streptococcus	g_Streptococcus	0	0	0	11	89	0	116	247	0	0	0	0	0	63	32	0	0	0	0	30	0	0	28	47	65	22	0	0	0	118	413	743	95	463	214	147	0	0	0	41	0
53	ASV_53	Bacteria	Proteobacteria	Gammaproteobacteria	Burkholderiales	Neisseriaceae	Neisseria	g_Neisseria	0	0	38	10	17	0	0	0	0	0	210	64	0	0	0	0	0	0	0	0	0	0	0	0	114	951	445	218	0	0	0	0	0	0	0	0	0	0	0	0	134
54	ASV_54	Bacteria	Actinobacteriota	Actinobacteria	Micrococcales	Micrococcaceae	Rothia	g_Rothia	0	0	0	0	0	0	0	0	0	0	0	0	0	0	0	0	83	104	0	0	0	0	0	0	0	0	0	0	0	0	0	0	0	0	225	2521	0	0	0	0	0
55	ASV_55	Bacteria	Proteobacteria	Gammaproteobacteria	Burkholderiales	Burkholderiaceae	Lautropia	mirabilis	525	35	15	64	58	23	152	86	99	43	28	14	16	80	252	438	0	10	55	38	13	53	23	34	47	51	48	4	14	7	50	51	108	13	7	0	23	14	42	23	40
56	ASV_56	Bacteria	Fusobacteriota	Fusobacteriia	Fusobacteriales	Fusobacteriaceae	Fusobacterium	g_Fusobacterium	0	0	0	0	31	0	34	169	0	95	152	237	108	200	198	53	0	33	38	0	48	250	0	0	34	0	44	0	142	0	0	0	86	138	22	0	0	0	93	155	40
57	ASV_57	Bacteria	Bacteroidota	Bacteroidia	Bacteroidales	Prevotellaceae	Alloprevotella	g_Alloprevotella	0	0	0	0	77	136	0	55	0	0	0	0	0	18	0	0	4	0	0	0	16	244	0	0	0	0	995	364	9	0	0	0	0	0	0	0	0	0	0	0	0
58	ASV_58	Bacteria	Firmicutes	Negativicutes	Veillonellales-Selenomonadales	Veillonellaceae	Veillonella	g_Veillonella	0	0	0	0	75	71	0	0	26	31	0	0	88	39	273	313	0	0	164	302	0	102	0	0	0	0	43	33	0	54	422	347	0	0	0	0	0	0	0	89	0
59	ASV_59	Bacteria	Fusobacteriota	Fusobacteriia	Fusobacteriales	Fusobacteriaceae	Fusobacterium	periodonticum	0	0	37	0	389	123	0	0	65	512	0	41	0	0	0	0	0	0	0	0	0	0	0	0	58	78	271	306	0	0	0	0	0	0	0	340	0	136	0	0	0
60	ASV_60	Bacteria	Firmicutes	Bacilli	Staphylococcales	Gemellaceae	Gemella	parahaemolysans	0	0	0	0	0	0	0	0	0	0	937	173	0	0	0	0	0	0	27	22	0	15	0	0	0	0	0	0	0	0	0	0	0	0	0	0	0	0	14	0	971
61	ASV_61	Bacteria	Bacteroidota	Bacteroidia	Flavobacteriales	Flavobacteriaceae	Capnocytophaga	sputigena	0	0	0	0	50	53	145	285	0	18	0	0	91	75	0	0	0	0	9	7	0	12	3	0	26	21	138	79	49	58	0	0	71	93	18	9	0	444	388	255	0
62	ASV_62	Bacteria	Bacteroidota	Bacteroidia	Bacteroidales	Prevotellaceae	Alloprevotella	g_Alloprevotella	0	0	0	0	0	0	288	888	0	0	0	0	0	0	15	0	0	0	0	0	0	124	0	0	0	0	0	0	0	0	0	0	277	607	19	0	0	10	0	8	0
63	ASV_63	Bacteria	Firmicutes	Negativicutes	Veillonellales-Selenomonadales	Veillonellaceae	Veillonella	parvula	0	0	0	30	0	36	0	0	78	0	34	0	0	0	74	104	0	0	204	319	0	0	0	0	0	14	0	0	0	0	124	58	38	0	0	0	0	34	428	435	70
64	ASV_64	Bacteria	Bacteroidota	Bacteroidia	Flavobacteriales	Weeksellaceae	Bergeyella	g_Bergeyella	0	0	0	0	0	0	0	0	30	6	3	3	0	0	0	0	313	1271	0	0	25	86	0	0	0	0	0	0	0	0	0	0	0	0	232	114	4	32	0	0	8
65	ASV_65	Bacteria	Fusobacteriota	Fusobacteriia	Fusobacteriales	Fusobacteriaceae	Fusobacterium	nucleatum	0	0	0	0	43	17	0	165	49	528	0	0	99	129	49	0	0	0	0	0	0	79	0	0	47	0	0	0	108	0	23	35	60	116	0	0	10	183	72	107	0
66	ASV_66	Bacteria	Actinobacteriota	Actinobacteria	Micrococcales	Micrococcaceae	Rothia	dentocariosa	9	8	17	5	0	2	16	0	0	0	0	0	352	81	13	15	0	13	41	26	4	0	0	0	29	7	0	0	326	43	73	30	28	17	855	19	0	0	0	0	0
67	ASV_67	Bacteria	Bacteroidota	Bacteroidia	Bacteroidales	Porphyromonadaceae	Porphyromonas	g_Porphyromonas	0	0	0	9	0	0	0	0	0	0	560	742	0	0	5	0	0	0	0	5	0	0	0	0	0	0	0	0	0	0	0	0	0	0	0	0	0	0	36	27	298
68	ASV_68	Bacteria	Firmicutes	Bacilli	Lactobacillales	Streptococcaceae	Streptococcus	g_Streptococcus	0	0	0	0	0	0	0	0	0	0	0	0	482	356	0	0	0	0	0	0	0	0	0	0	0	0	0	0	832	120	0	0	0	0	0	0	0	0	0	0	0
69	ASV_69	Bacteria	Firmicutes	Bacilli	Lactobacillales	Streptococcaceae	Streptococcus	salivarius	0	0	0	0	0	0	0	0	0	0	0	0	0	0	0	0	190	23	0	0	0	0	0	0	0	0	0	0	0	0	0	0	0	0	1361	118	0	0	0	0	0
70	ASV_70	Bacteria	Bacteroidota	Bacteroidia	Bacteroidales	Prevotellaceae	Alloprevotella	g_Alloprevotella	47	0	10	4	28	107	0	0	0	0	0	0	0	0	0	0	47	46	0	33	69	43	0	35	0	0	55	97	0	0	0	0	0	0	9	0	0	0	263	618	0
71	ASV_71	Bacteria	Fusobacteriota	Fusobacteriia	Fusobacteriales	Leptotrichiaceae	Leptotrichia	g_Leptotrichia	0	0	0	0	202	29	59	58	0	52	0	0	62	219	18	9	2	0	7	0	4	61	0	0	52	14	47	130	77	19	9	0	52	107	26	75	0	33	19	26	6
72	ASV_72	Bacteria	Patescibacteria	Saccharimonadia	Saccharimonadales	o_Saccharimonadales	o_Saccharimonadales	o_Saccharimonadales	0	0	0	0	0	0	0	0	0	0	0	0	0	0	744	783	0	0	0	0	0	0	0	0	0	0	0	0	0	0	6	0	0	0	0	0	0	0	0	0	0
73	ASV_73	Bacteria	Proteobacteria	Gammaproteobacteria	Pasteurellales	Pasteurellaceae	Haemophilus	parainfluenzae	0	7	0	0	0	0	0	0	0	0	0	0	0	0	0	0	0	0	0	0	14	123	70	0	0	0	0	0	0	0	0	0	0	0	0	0	0	0	0	0	0
74	ASV_74	Bacteria	Patescibacteria	Saccharimonadia	Saccharimonadales	o_Saccharimonadales	o_Saccharimonadales	o_Saccharimonadales	0	0	0	0	0	0	0	0	0	0	204	147	0	0	0	0	0	0	0	0	0	0	0	0	0	0	0	0	0	0	0	0	0	0	0	0	0	0	0	7	486
75	ASV_75	Bacteria	Bacteroidota	Bacteroidia	Bacteroidales	Prevotellaceae	Prevotella	melaninogenica	5	12	0	0	31	0	30	67	8	29	0	0	0	27	148	35	0	0	3	0	33	67	26	18	0	16	26	28	0	0	19	14	166	117	0	5	0	0	95	121	0
76	ASV_76	Bacteria	Proteobacteria	Gammaproteobacteria	Pasteurellales	Pasteurellaceae	Haemophilus	sputorum	0	0	0	0	0	0	129	0	0	0	21	46	68	186	0	0	123	49	0	0	0	12	0	0	0	11	71	0	0	0	0	0	30	0	74	14	0	0	0	0	282
77	ASV_77	Bacteria	Firmicutes	Bacilli	Lactobacillales	Streptococcaceae	Streptococcus	g_Streptococcus	0	0	0	0	50	114	202	152	6	0	0	0	0	29	0	0	0	0	0	0	0	33	0	0	24	0	17	192	59	38	0	0	45	182	21	1	0	13	0	0	29
78	ASV_78	Bacteria	Proteobacteria	Gammaproteobacteria	Burkholderiales	Neisseriaceae	Kingella	oralis	10	23	21	26	0	0	26	21	5	8	11	0	0	6	15	4	0	0	78	76	0	5	20	21	0	6	15	16	16	0	361	153	29	60	0	0	13	6	19	123	123
79	ASV_79	Bacteria	Proteobacteria	Gammaproteobacteria	Pasteurellales	Pasteurellaceae	Haemophilus	parainfluenzae	0	0	0	0	0	0	104	0	0	0	0	0	0	556	0	0	63	0	0	0	0	0	0	0	0	0	0	0	0	55	0	0	87	145	65	249	0	0	0	0	0
80	ASV_80	Bacteria	Proteobacteria	Gammaproteobacteria	Pasteurellales	Pasteurellaceae	f_Pasteurellaceae	f_Pasteurellaceae	0	0	0	0	0	0	0	0	181	85	0	0	71	0	0	0	233	75	0	0	0	0	0	0	0	12	96	0	0	0	0	0	0	0	108	0	47	122	0	0	156
81	ASV_81	Bacteria	Firmicutes	Bacilli	Lactobacillales	Streptococcaceae	Streptococcus	g_Streptococcus	714	125	0	0	0	0	0	0	0	0	0	0	0	0	0	0	0	0	0	0	0	0	230	218	0	0	0	0	0	0	0	0	0	0	0	0	0	0	0	0	0
82	ASV_82	Bacteria	Bacteroidota	Bacteroidia	Flavobacteriales	Weeksellaceae	Bergeyella	g_Bergeyella	0	0	21	40	83	0	43	22	42	12	25	39	0	28	72	29	0	0	4	0	0	0	0	0	30	46	117	166	0	38	0	6	65	12	3	18	23	16	72	85	0
83	ASV_83	Bacteria	Firmicutes	Negativicutes	Veillonellales-Selenomonadales	Veillonellaceae	Veillonella	parvula	0	0	0	0	307	231	0	0	0	0	0	0	79	66	0	0	0	0	0	0	0	0	0	0	0	0	181	92	52	217	0	0	0	0	0	0	0	0	0	0	0
84	ASV_84	Bacteria	Firmicutes	Negativicutes	Veillonellales-Selenomonadales	Veillonellaceae	Veillonella	atypica	0	0	0	0	74	0	13	0	161	120	0	0	47	309	21	0	0	0	0	0	0	0	0	0	0	0	0	24	18	112	0	0	0	0	18	0	0	14	27	180	0
85	ASV_85	Bacteria	Bacteroidota	Bacteroidia	Bacteroidales	Prevotellaceae	Prevotella	nanceiensis	0	0	0	0	160	28	0	0	52	39	0	0	0	43	0	0	0	0	0	0	0	48	0	4	105	80	406	66	10	0	0	0	0	0	0	0	0	37	0	0	0
86	ASV_86	Bacteria	Proteobacteria	Gammaproteobacteria	Pasteurellales	Pasteurellaceae	Haemophilus	g_Haemophilus	0	0	0	0	0	0	0	0	0	0	0	0	0	0	0	0	127	72	0	0	0	0	0	0	0	0	0	0	0	0	109	858	0	0	0	0	0	0	0	0	0
87	ASV_87	Bacteria	Firmicutes	Negativicutes	Veillonellales-Selenomonadales	Veillonellaceae	Veillonella	atypica	0	0	12	43	78	23	0	0	179	37	0	0	66	106	0	0	0	0	33	41	0	58	0	0	77	21	31	0	18	50	0	41	13	0	0	0	0	0	19	150	0
88	ASV_88	Bacteria	Proteobacteria	Gammaproteobacteria	Pasteurellales	Pasteurellaceae	Actinobacillus	g_Actinobacillus	0	0	0	0	0	0	0	0	153	136	0	0	0	0	0	0	0	0	0	0	0	81	0	0	0	0	0	0	0	0	0	0	0	0	0	0	199	429	0	0	0
89	ASV_89	Bacteria	Firmicutes	Bacilli	Lactobacillales	Carnobacteriaceae	Granulicatella	g_Granulicatella	0	0	118	30	115	82	0	0	0	0	0	0	0	0	0	0	0	0	0	0	0	0	0	0	52	75	235	330	0	0	0	0	0	0	0	52	0	0	0	0	0
90	ASV_90	Bacteria	Firmicutes	Negativicutes	Veillonellales-Selenomonadales	Veillonellaceae	Veillonella	tobetsuensis	0	0	0	0	126	0	0	0	0	80	0	0	13	53	34	0	0	0	0	0	0	113	0	0	0	0	0	24	0	39	0	0	0	21	0	0	0	0	65	64	0
91	ASV_91	Bacteria	Firmicutes	Negativicutes	Veillonellales-Selenomonadales	Veillonellaceae	Veillonella	g_Veillonella	0	0	0	0	0	0	81	67	12	0	0	0	31	231	34	0	0	0	0	0	0	0	0	0	34	138	0	0	0	137	0	0	84	94	0	130	0	0	0	0	0
92	ASV_92	Bacteria	Firmicutes	Clostridia	Lachnospirales	Lachnospiraceae	Lachnoanaerobaculum	cf.	0	0	4	0	110	48	64	19	0	46	0	3	0	61	75	13	0	0	5	0	8	67	0	0	12	34	103	38	8	9	19	8	30	39	16	4	0	6	25	33	6
93	ASV_93	Bacteria	Proteobacteria	Gammaproteobacteria	Pasteurellales	Pasteurellaceae	Haemophilus	g_Haemophilus	0	0	0	0	0	0	0	0	0	0	0	0	46	89	0	0	0	0	0	0	109	208	0	0	0	0	0	0	0	177	0	0	0	0	0	0	0	0	0	0	0
94	ASV_94	Bacteria	Fusobacteriota	Fusobacteriia	Fusobacteriales	Fusobacteriaceae	Fusobacterium	g_Fusobacterium	0	0	0	0	0	0	140	200	0	0	0	0	114	205	37	0	0	0	0	0	0	0	0	0	0	0	0	0	0	0	0	0	140	116	0	0	0	0	0	53	0
95	ASV_95	Bacteria	Actinobacteriota	Actinobacteria	Micrococcales	Micrococcaceae	Rothia	mucilaginosa	0	0	0	0	28	0	0	0	49	38	0	0	96	222	0	0	0	0	0	12	0	0	0	0	0	0	0	0	30	380	0	0	0	0	0	0	66	62	0	0	0
96	ASV_96	Bacteria	Proteobacteria	Gammaproteobacteria	Pasteurellales	Pasteurellaceae	Haemophilus	parainfluenzae	0	0	0	0	0	0	0	0	0	0	0	0	0	0	0	0	0	0	0	0	0	76	59	0	0	0	0	0	0	0	0	0	0	0	0	0	0	0	0	0	0
97	ASV_97	Bacteria	Firmicutes	Negativicutes	Veillonellales-Selenomonadales	Veillonellaceae	Veillonella	g_Veillonella	0	0	229	178	0	11	0	0	0	0	0	0	0	0	0	0	0	0	0	0	0	0	0	0	286	177	30	0	0	0	0	0	0	0	0	0	0	0	0	0	0
98	ASV_98	Bacteria	Bacteroidota	Bacteroidia	Flavobacteriales	Flavobacteriaceae	Capnocytophaga	leadbetteri	0	0	5	0	0	0	128	133	0	74	0	0	0	80	0	0	0	0	0	0	24	45	0	0	0	0	0	0	0	0	0	0	91	164	0	0	0	57	6	0	0
99	ASV_99	Bacteria	Proteobacteria	Gammaproteobacteria	Pasteurellales	Pasteurellaceae	Haemophilus	g_Haemophilus	0	0	0	0	0	0	0	0	0	0	0	0	0	0	0	0	0	0	0	0	0	0	0	0	212	623	0	0	0	0	0	0	0	0	0	0	0	0	0	0	0
100	ASV_100	Bacteria	Firmicutes	Bacilli	Lactobacillales	Aerococcaceae	Abiotrophia	defectiva	0	0	0	0	0	0	0	0	648	129	0	0	0	0	0	0	0	0	0	0	0	0	0	0	0	0	0	0	0	0	0	0	0	0	0	0	0	0	0	0	0
101	ASV_101	Bacteria	Proteobacteria	Gammaproteobacteria	Pasteurellales	Pasteurellaceae	Haemophilus	parainfluenzae	0	0	0	0	0	0	0	0	0	0	0	0	154	53	0	0	0	0	0	0	0	0	0	0	0	0	0	0	505	53	0	0	0	0	0	0	0	0	0	0	0
102	ASV_102	Bacteria	Proteobacteria	Gammaproteobacteria	Pasteurellales	Pasteurellaceae	Haemophilus	g_Haemophilus	0	0	0	0	0	0	0	0	0	0	0	0	53	87	37	0	0	0	0	0	0	72	0	0	0	0	0	0	0	155	0	0	0	0	0	0	0	0	0	0	0
103	ASV_103	Bacteria	Firmicutes	Bacilli	Lactobacillales	Streptococcaceae	Streptococcus	g_Streptococcus	0	0	419	248	0	0	0	0	0	0	0	0	0	0	0	0	0	0	0	0	0	0	0	0	54	31	0	0	0	0	0	0	0	0	0	0	0	0	0	0	0
104	ASV_104	Bacteria	Bacteroidota	Bacteroidia	Bacteroidales	Porphyromonadaceae	Porphyromonas	g_Porphyromonas	0	0	0	0	0	0	0	0	0	0	23	148	88	0	0	0	0	0	0	0	0	0	0	0	0	41	0	0	0	0	0	0	0	0	0	0	0	0	0	0	46
105	ASV_105	Bacteria	Proteobacteria	Gammaproteobacteria	Burkholderiales	Neisseriaceae	Kingella	g_Kingella	4	4	0	0	0	0	0	0	0	0	0	0	27	0	75	41	0	0	5	9	16	28	0	0	14	6	8	9	7	0	329	19	24	0	0	0	0	0	0	0	0
106	ASV_106	Bacteria	Proteobacteria	Gammaproteobacteria	Burkholderiales	Neisseriaceae	Neisseria	g_Neisseria	0	0	0	0	0	0	0	0	0	0	0	0	0	0	0	0	0	0	0	0	0	0	0	0	0	0	316	384	0	0	0	0	0	0	0	0	0	0	0	0	0
107	ASV_107	Bacteria	Bacteroidota	Bacteroidia	Bacteroidales	Prevotellaceae	Alloprevotella	g_Alloprevotella	0	0	0	0	0	0	0	0	0	0	16	50	0	0	0	0	0	0	0	0	0	51	0	0	0	0	230	94	0	0	0	0	0	0	0	0	0	0	0	0	15
108	ASV_108	Bacteria	Actinobacteriota	Actinobacteria	Micrococcales	Micrococcaceae	Rothia	g_Rothia	0	0	0	0	0	0	0	0	0	0	0	0	128	216	0	0	0	0	0	0	0	0	0	0	0	0	0	0	0	323	0	0	0	0	0	0	0	0	0	0	0
109	ASV_109	Bacteria	Fusobacteriota	Fusobacteriia	Fusobacteriales	Fusobacteriaceae	Fusobacterium	massiliense	0	0	0	0	0	0	0	0	118	151	43	36	0	0	0	0	0	0	13	31	0	0	11	8	0	0	0	0	0	0	0	0	0	0	0	0	4	57	98	90	0
110	ASV_110	Bacteria	Campilobacterota	Campylobacteria	Campylobacterales	Campylobacteraceae	Campylobacter	concisus	0	4	3	0	14	20	25	0	26	17	0	0	9	151	11	0	0	0	0	0	0	27	5	0	6	10	2	0	17	92	10	13	0	22	3	44	4	0	7	5	2
111	ASV_111	Bacteria	Bacteroidota	Bacteroidia	Bacteroidales	Prevotellaceae	Alloprevotella	g_Alloprevotella	44	0	0	0	0	0	0	0	39	173	71	219	0	0	0	0	0	0	0	0	0	0	0	36	0	0	0	0	0	0	0	0	0	0	0	0	0	54	0	0	0
112	ASV_112	Bacteria	Proteobacteria	Gammaproteobacteria	Pasteurellales	Pasteurellaceae	Aggregatibacter	kilianii	0	0	0	6	0	0	0	0	91	333	0	0	0	0	26	89	0	0	0	0	0	0	0	6	0	0	0	0	0	0	0	0	0	0	0	0	16	83	0	0	0
113	ASV_113	Bacteria	Firmicutes	Bacilli	Lactobacillales	Streptococcaceae	Streptococcus	g_Streptococcus	0	364	0	0	0	0	0	0	0	0	0	0	0	0	0	0	0	0	0	0	0	0	169	116	0	0	0	0	0	0	0	0	0	0	0	0	0	0	0	0	0
114	ASV_114	Bacteria	Firmicutes	Negativicutes	Veillonellales-Selenomonadales	Veillonellaceae	Veillonella	g_Veillonella	0	0	0	0	0	0	0	0	0	0	0	0	0	0	104	104	0	0	0	0	0	0	0	0	0	0	0	0	0	0	265	171	0	0	0	0	0	0	0	0	0
115	ASV_115	Bacteria	Bacteroidota	Bacteroidia	Flavobacteriales	Flavobacteriaceae	Capnocytophaga	g_Capnocytophaga	0	0	0	0	0	0	139	297	0	0	0	0	0	0	0	0	0	0	0	0	0	0	0	0	0	0	0	0	0	0	0	0	80	108	0	6	0	0	0	0	0
116	ASV_116	Bacteria	Firmicutes	Bacilli	Staphylococcales	Gemellaceae	Gemella	morbillorum	0	0	0	0	12	0	0	0	57	224	0	0	0	0	19	0	0	12	0	0	0	0	0	0	0	0	24	0	0	0	0	0	0	6	0	0	0	211	0	0	0
117	ASV_117	Bacteria	Actinobacteriota	Actinobacteria	Actinomycetales	Actinomycetaceae	Actinomyces	odontolyticus	0	0	15	0	0	25	23	36	12	44	0	0	19	20	22	54	0	0	8	16	24	48	0	0	0	0	40	16	0	0	41	0	28	13	0	0	0	0	19	0	0
118	ASV_118	Bacteria	Proteobacteria	Gammaproteobacteria	Pasteurellales	Pasteurellaceae	Haemophilus	g_Haemophilus	0	0	0	0	0	0	0	0	0	0	219	44	0	0	0	0	0	0	0	0	0	0	0	0	0	0	0	0	0	0	0	0	0	0	0	0	0	0	0	0	337
119	ASV_119	Bacteria	Bacteroidota	Bacteroidia	Bacteroidales	Porphyromonadaceae	Porphyromonas	g_Porphyromonas	0	0	0	0	0	0	0	0	0	0	0	0	0	0	0	0	0	0	0	0	67	120	0	0	0	0	0	0	0	0	0	0	0	0	0	0	0	0	0	0	0
120	ASV_120	Bacteria	Fusobacteriota	Fusobacteriia	Fusobacteriales	Fusobacteriaceae	Fusobacterium	g_Fusobacterium	0	0	0	0	0	0	0	0	0	0	0	0	0	103	0	0	0	0	0	0	0	0	0	0	0	0	0	0	0	47	0	0	0	0	0	381	0	0	0	0	0
121	ASV_121	Bacteria	Bacteroidota	Bacteroidia	Bacteroidales	Prevotellaceae	Alloprevotella	g_Alloprevotella	0	0	0	0	0	34	0	0	0	0	52	152	0	0	0	0	0	55	0	0	43	0	0	0	0	0	25	44	8	0	0	0	0	0	0	0	0	0	0	0	0
122	ASV_122	Bacteria	Proteobacteria	Gammaproteobacteria	Pasteurellales	Pasteurellaceae	Haemophilus	haemolyticus	0	0	0	0	0	0	0	0	0	0	0	0	0	0	14	0	75	67	43	83	0	0	0	0	0	0	0	0	0	0	33	3	0	0	129	33	0	0	8	29	0
123	ASV_123	Bacteria	Firmicutes	Bacilli	Lactobacillales	Streptococcaceae	Streptococcus	g_Streptococcus	0	0	0	0	0	0	0	0	0	0	0	0	0	0	0	0	0	0	0	0	0	0	0	0	338	165	0	0	0	0	0	0	0	0	0	0	0	0	0	0	0
124	ASV_124	Bacteria	Proteobacteria	Gammaproteobacteria	Pasteurellales	Pasteurellaceae	Actinobacillus	g_Actinobacillus	0	0	0	0	0	0	0	0	0	33	0	0	193	0	0	0	0	0	0	0	0	44	0	0	22	14	0	0	49	0	0	0	0	0	0	0	48	34	0	0	0
125	ASV_125	Bacteria	Firmicutes	Negativicutes	Veillonellales-Selenomonadales	Veillonellaceae	Veillonella	g_Veillonella	0	0	0	0	0	0	0	0	0	0	0	0	98	74	0	0	0	0	0	0	0	0	0	0	0	0	0	0	39	263	0	0	0	0	0	0	0	0	0	0	0
126	ASV_126	Bacteria	Proteobacteria	Gammaproteobacteria	Pasteurellales	Pasteurellaceae	Haemophilus	g_Haemophilus	0	0	0	0	0	0	0	0	0	0	0	0	0	0	0	0	0	0	0	0	0	41	0	0	0	0	0	0	0	0	0	0	0	0	0	0	0	0	0	0	0
127	ASV_127	Bacteria	Firmicutes	Negativicutes	Veillonellales-Selenomonadales	Veillonellaceae	Veillonella	g_Veillonella	0	0	0	0	88	60	0	0	0	0	0	0	0	21	0	0	0	0	0	0	0	0	0	0	0	0	133	137	0	0	0	0	0	0	0	0	0	0	0	0	0
128	ASV_128	Bacteria	Bacteroidota	Bacteroidia	Bacteroidales	Prevotellaceae	Alloprevotella	g_Alloprevotella	0	0	0	0	0	0	0	0	0	0	0	0	0	0	0	0	0	0	0	0	70	138	0	0	0	0	0	0	0	0	0	0	0	0	0	0	0	0	0	0	0
129	ASV_129	Bacteria	Firmicutes	Clostridia	Lachnospirales	Lachnospiraceae	Lachnoanaerobaculum	g_Lachnoanaerobaculum	0	4	0	0	18	3	15	11	0	6	0	0	0	21	0	0	0	0	0	0	5	47	0	0	4	0	0	0	0	0	39	236	0	0	0	0	0	4	0	9	0
130	ASV_130	Bacteria	Proteobacteria	Gammaproteobacteria	Pasteurellales	Pasteurellaceae	Haemophilus	haemolyticus	0	0	0	0	0	0	0	0	0	0	133	36	0	0	0	0	0	0	0	0	0	0	0	0	0	0	0	0	0	0	0	0	0	0	0	0	0	83	0	0	170
131	ASV_131	Bacteria	Firmicutes	Bacilli	Lactobacillales	Carnobacteriaceae	Granulicatella	g_Granulicatella	0	0	0	0	0	0	0	0	0	0	177	115	0	0	0	0	0	0	0	0	0	0	0	0	0	0	0	0	0	0	0	0	0	0	0	0	0	0	0	0	82
132	ASV_132	Bacteria	Firmicutes	Bacilli	Lactobacillales	Carnobacteriaceae	Granulicatella	g_Granulicatella	0	0	0	0	0	0	0	0	0	0	0	0	0	0	0	0	76	334	0	0	0	0	0	0	0	0	0	0	0	0	0	0	0	0	0	0	0	0	0	0	0
133	ASV_133	Bacteria	Firmicutes	Bacilli	Lactobacillales	Streptococcaceae	Streptococcus	g_Streptococcus	0	0	0	0	0	0	0	0	207	82	0	0	0	0	0	0	0	0	0	0	0	0	0	0	0	0	0	0	0	0	0	0	0	0	0	0	106	0	0	0	0
134	ASV_134	Bacteria	Firmicutes	Clostridia	Lachnospirales	Lachnospiraceae	Stomatobaculum	g_Stomatobaculum	0	2	0	0	54	7	0	0	8	28	0	0	0	101	0	0	0	0	0	0	0	84	0	0	0	0	10	0	4	6	0	5	5	3	0	17	2	12	0	2	0
135	ASV_135	Bacteria	Firmicutes	Bacilli	Lactobacillales	Carnobacteriaceae	Granulicatella	g_Granulicatella	0	0	0	0	0	0	0	0	0	0	0	0	0	0	0	0	171	0	0	0	0	0	0	0	0	0	0	0	0	0	0	0	0	0	44	175	0	0	0	0	0
136	ASV_136	Bacteria	Actinobacteriota	Actinobacteria	Actinomycetales	Actinomycetaceae	Actinomyces	g_Actinomyces	4	0	0	0	0	0	11	24	0	0	0	0	19	19	12	0	0	0	35	23	0	0	0	0	0	11	0	0	33	35	43	16	53	44	0	0	0	0	0	0	0
137	ASV_137	Bacteria	Firmicutes	Bacilli	Lactobacillales	Carnobacteriaceae	Granulicatella	g_Granulicatella	0	0	0	0	0	0	0	0	83	195	0	0	0	0	0	0	0	0	0	0	0	0	0	0	0	0	0	0	0	0	0	0	0	0	0	0	53	36	0	0	0
138	ASV_138	Bacteria	Firmicutes	Bacilli	Lactobacillales	Streptococcaceae	Streptococcus	g_Streptococcus	0	0	0	0	0	0	0	0	0	0	0	0	0	0	0	0	39	0	0	0	0	0	0	0	0	0	0	0	0	0	0	0	0	0	324	0	0	0	0	0	0
139	ASV_139	Bacteria	Proteobacteria	Gammaproteobacteria	Pasteurellales	Pasteurellaceae	Actinobacillus	g_Actinobacillus	0	0	0	0	0	0	0	0	54	45	0	0	0	0	0	0	0	0	0	0	0	0	0	0	0	0	0	0	0	0	0	0	0	0	0	0	87	175	0	0	0
140	ASV_140	Bacteria	Firmicutes	Bacilli	Lactobacillales	Streptococcaceae	Streptococcus	g_Streptococcus	0	0	0	0	0	0	0	0	0	0	0	0	0	0	0	0	0	0	0	0	0	0	0	0	0	0	0	0	0	0	0	0	0	0	355	0	0	0	0	0	0
141	ASV_141	Bacteria	Bacteroidota	Bacteroidia	Flavobacteriales	Flavobacteriaceae	Capnocytophaga	leadbetteri	0	0	0	0	0	0	0	13	0	18	0	0	0	25	0	0	0	0	0	0	20	58	0	0	13	4	37	17	0	0	0	0	0	0	0	0	0	14	0	0	0
142	ASV_142	Bacteria	Firmicutes	Bacilli	Lactobacillales	Streptococcaceae	Streptococcus	g_Streptococcus	0	0	0	0	0	0	0	0	0	0	0	0	0	0	0	0	0	0	0	0	0	0	0	0	0	0	0	0	334	19	0	0	0	0	0	0	0	0	0	0	0
143	ASV_143	Bacteria	Fusobacteriota	Fusobacteriia	Fusobacteriales	Fusobacteriaceae	Fusobacterium	g_Fusobacterium	0	0	0	0	0	0	0	0	0	0	0	0	0	0	0	0	0	0	0	0	0	0	0	0	0	0	0	0	0	0	0	0	0	0	0	353	0	0	0	0	0
144	ASV_144	Bacteria	Firmicutes	Clostridia	Peptostreptococcales-Tissierellales	Peptostreptococcaceae	Peptostreptococcus	stomatis	0	0	0	0	26	4	3	36	5	75	0	0	0	0	0	11	0	0	5	0	0	26	0	0	0	3	11	0	0	0	0	4	10	9	0	0	0	6	0	0	0
145	ASV_145	Bacteria	Proteobacteria	Gammaproteobacteria	Pasteurellales	Pasteurellaceae	Haemophilus	haemolyticus	0	0	0	0	0	0	0	0	0	0	0	0	0	0	123	138	0	0	0	0	0	0	0	0	0	69	0	0	0	0	0	0	0	0	0	0	0	0	0	0	0
146	ASV_146	Bacteria	Fusobacteriota	Fusobacteriia	Fusobacteriales	Leptotrichiaceae	Leptotrichia	g_Leptotrichia	0	0	0	0	0	0	0	0	0	0	0	0	101	152	0	0	0	0	0	0	0	0	0	0	7	0	0	0	64	0	0	0	0	0	0	0	0	0	0	0	0
147	ASV_147	Bacteria	Fusobacteriota	Fusobacteriia	Fusobacteriales	Fusobacteriaceae	Fusobacterium	g_Fusobacterium	0	0	0	0	0	0	0	0	0	0	0	0	69	174	0	0	0	0	0	0	0	0	0	0	0	0	0	0	0	79	0	0	0	0	0	0	0	0	0	0	0
148	ASV_148	Bacteria	Firmicutes	Bacilli	Lactobacillales	Streptococcaceae	Streptococcus	g_Streptococcus	0	48	0	0	57	16	0	0	0	0	0	0	0	0	13	0	0	0	20	0	0	44	0	0	0	0	23	22	0	0	18	0	0	0	0	0	0	0	0	0	0
149	ASV_149	Bacteria	Bacteroidota	Bacteroidia	Flavobacteriales	Flavobacteriaceae	Capnocytophaga	gingivalis	0	0	0	0	12	15	8	0	0	15	0	8	12	9	16	34	0	0	0	0	21	45	0	0	0	0	20	0	14	0	14	0	0	0	0	0	0	0	0	0	0
150	ASV_150	Bacteria	Actinobacteriota	Actinobacteria	Actinomycetales	Actinomycetaceae	Actinomyces	g_Actinomyces	0	10	0	0	39	127	16	22	0	0	0	0	0	0	0	0	0	0	0	0	0	0	7	0	0	12	0	0	0	0	0	0	13	30	0	29	0	0	13	0	0
151	ASV_151	Bacteria	Fusobacteriota	Fusobacteriia	Fusobacteriales	Leptotrichiaceae	Leptotrichia	hongkongensis	0	0	15	4	0	0	32	18	4	10	20	0	0	15	9	6	0	0	5	0	0	5	0	0	0	0	4	0	0	0	19	0	52	57	0	0	0	0	0	0	11
152	ASV_152	Bacteria	Proteobacteria	Gammaproteobacteria	Burkholderiales	Burkholderiaceae	Lautropia	g_Lautropia	0	0	0	0	9	0	59	29	0	0	0	0	0	17	5	18	0	0	16	14	9	25	0	0	0	0	13	0	0	0	0	0	30	0	0	0	0	0	16	0	0
153	ASV_153	Bacteria	Firmicutes	Clostridia	Lachnospirales	Lachnospiraceae	Oribacterium	sinus	0	0	0	0	50	5	24	15	6	18	0	0	0	14	0	0	0	0	0	0	0	20	0	0	0	28	5	4	14	4	0	0	24	17	0	0	5	12	0	3	0
154	ASV_154	Bacteria	Proteobacteria	Gammaproteobacteria	Pasteurellales	Pasteurellaceae	Haemophilus	g_Haemophilus	0	0	0	0	0	0	0	0	0	0	115	113	0	0	0	0	0	0	0	0	0	0	0	0	0	0	0	0	0	0	0	0	0	0	0	0	0	0	0	0	78
155	ASV_155	Bacteria	Proteobacteria	Gammaproteobacteria	Pasteurellales	Pasteurellaceae	Aggregatibacter	g_Aggregatibacter	0	0	0	0	0	0	15	0	0	11	0	0	0	44	31	48	0	0	0	0	0	9	0	0	0	0	0	0	19	10	0	0	18	7	0	0	15	40	0	0	0
156	ASV_156	Bacteria	Firmicutes	Bacilli	Lactobacillales	Streptococcaceae	Streptococcus	parasanguinis	0	0	0	0	0	0	12	0	0	0	0	0	0	41	0	0	0	0	0	0	0	0	0	0	0	0	13	11	0	18	0	0	0	0	117	84	0	0	0	0	0
157	ASV_157	Bacteria	Firmicutes	Bacilli	Staphylococcales	Gemellaceae	Gemella	morbillorum	0	0	0	0	0	0	0	0	0	0	0	0	0	48	0	0	0	0	0	0	20	57	0	0	0	0	19	0	0	0	5	16	0	0	0	0	0	0	0	0	0
158	ASV_158	Bacteria	Firmicutes	Negativicutes	Veillonellales-Selenomonadales	Veillonellaceae	Veillonella	g_Veillonella	0	0	0	0	0	0	0	0	81	85	0	0	0	0	0	0	0	0	0	0	0	0	0	0	0	0	0	0	0	0	0	0	0	0	0	0	0	124	0	0	0
159	ASV_159	Bacteria	Bacteroidota	Bacteroidia	Flavobacteriales	Flavobacteriaceae	Capnocytophaga	g_Capnocytophaga	0	0	0	0	0	0	36	55	0	0	0	0	24	0	9	12	0	0	0	0	0	0	0	3	0	0	0	0	15	23	19	0	24	57	0	0	0	0	0	7	0
160	ASV_160	Bacteria	Bacteroidota	Bacteroidia	Bacteroidales	Prevotellaceae	Prevotella	g_Prevotella	0	0	0	0	0	0	0	0	0	35	0	0	0	208	0	0	0	0	0	0	0	0	0	0	0	0	0	0	0	35	0	0	0	0	0	0	0	0	0	0	0
161	ASV_161	Bacteria	Firmicutes	Negativicutes	Veillonellales-Selenomonadales	Veillonellaceae	Veillonella	parvula	0	0	0	0	0	0	21	54	0	0	0	0	29	13	0	0	0	0	0	0	0	26	0	0	0	0	0	0	0	12	0	0	25	37	0	0	0	0	0	0	0
162	ASV_162	Bacteria	Proteobacteria	Gammaproteobacteria	Pasteurellales	Pasteurellaceae	Haemophilus	g_Haemophilus	0	0	0	0	0	19	0	0	0	0	0	0	0	0	0	0	0	0	0	0	0	18	27	0	0	0	0	31	0	30	0	0	0	0	0	0	0	0	0	31	0
163	ASV_163	Bacteria	Bacteroidota	Bacteroidia	Bacteroidales	Prevotellaceae	Alloprevotella	g_Alloprevotella	0	0	0	0	0	0	0	0	0	0	65	190	0	0	0	0	0	0	0	0	0	0	0	0	0	0	0	0	0	0	0	0	0	0	0	0	0	0	0	0	0
164	ASV_164	Bacteria	Actinobacteriota	Actinobacteria	Actinomycetales	Actinomycetaceae	Actinomyces	g_Actinomyces	0	0	0	0	49	108	0	0	0	0	0	0	0	0	0	0	0	0	0	0	0	0	0	0	0	23	0	21	0	0	0	0	0	0	23	44	0	0	0	0	0
165	ASV_165	Bacteria	Patescibacteria	Saccharimonadia	Saccharimonadales	Saccharimonadaceae	TM7x	g_TM7x	0	0	0	0	0	0	9	0	0	27	0	0	4	12	0	0	0	0	0	2	0	31	0	0	0	0	0	0	0	0	5	49	0	0	10	0	0	3	0	0	28
166	ASV_166	Bacteria	Actinobacteriota	Actinobacteria	Micrococcales	Micrococcaceae	Rothia	g_Rothia	0	6	0	0	0	0	0	8	11	0	7	7	21	10	17	17	0	0	18	7	0	8	0	0	0	0	0	0	15	11	16	0	0	7	41	0	0	0	6	0	13
167	ASV_167	Bacteria	Firmicutes	Bacilli	Lactobacillales	Streptococcaceae	Streptococcus	g_Streptococcus	0	0	0	0	0	0	0	0	0	0	0	0	0	0	112	144	0	0	0	0	0	0	0	0	0	0	0	0	0	0	0	0	0	0	0	0	0	0	0	0	0
168	ASV_168	Bacteria	Patescibacteria	Saccharimonadia	Saccharimonadales	o_Saccharimonadales	o_Saccharimonadales	o_Saccharimonadales	0	0	0	0	0	0	0	0	0	0	0	0	0	0	0	0	68	152	0	0	0	0	0	0	0	0	0	0	0	0	0	0	0	0	31	0	0	0	0	0	0
169	ASV_169	Bacteria	Proteobacteria	Gammaproteobacteria	Pasteurellales	Pasteurellaceae	Haemophilus	pittmaniae	0	0	0	0	91	0	0	0	0	0	0	0	0	0	0	0	71	0	0	0	0	0	0	0	0	0	74	0	0	0	13	0	0	0	0	0	0	0	0	0	0
170	ASV_170	Bacteria	Firmicutes	Bacilli	Lactobacillales	Streptococcaceae	Streptococcus	g_Streptococcus	0	0	0	0	0	0	0	0	0	0	0	112	0	0	0	0	0	0	0	0	0	0	0	0	0	0	0	0	0	0	0	0	0	0	0	0	0	0	0	0	0
171	ASV_171	Bacteria	Firmicutes	Negativicutes	Veillonellales-Selenomonadales	Veillonellaceae	Veillonella	g_Veillonella	0	0	0	0	0	0	0	0	0	0	0	0	0	0	0	0	0	0	0	0	0	0	0	0	0	0	0	0	0	0	0	0	0	0	0	0	0	0	0	0	0
172	ASV_172	Bacteria	Proteobacteria	Gammaproteobacteria	Burkholderiales	Neisseriaceae	Neisseria	g_Neisseria	85	5	11	0	0	0	0	0	0	0	0	0	0	0	0	0	0	0	0	0	0	0	60	20	0	0	0	0	0	0	0	0	0	0	0	0	0	0	0	0	21
173	ASV_173	Bacteria	Fusobacteriota	Fusobacteriia	Fusobacteriales	Fusobacteriaceae	Fusobacterium	g_Fusobacterium	0	0	0	0	0	0	0	0	0	170	0	0	0	0	0	0	6	0	0	0	0	0	0	0	0	0	25	0	0	0	0	0	0	0	0	0	0	40	0	0	0
174	ASV_174	Bacteria	Bacteroidota	Bacteroidia	Flavobacteriales	Flavobacteriaceae	Capnocytophaga	g_Capnocytophaga	0	0	0	0	0	0	0	0	0	0	0	0	0	0	0	0	0	0	0	0	55	28	0	0	0	0	0	0	0	0	0	0	0	0	0	0	0	0	0	0	0
175	ASV_175	Bacteria	Actinobacteriota	Actinobacteria	Actinomycetales	Actinomycetaceae	Actinomyces	g_Actinomyces	0	0	0	0	0	0	0	0	0	0	0	0	0	127	0	0	0	0	0	0	0	0	0	0	0	0	0	0	37	63	0	0	0	0	0	0	0	0	0	0	0
176	ASV_176	Bacteria	Bacteroidota	Bacteroidia	Bacteroidales	Prevotellaceae	Prevotella	g_Prevotella	0	0	10	0	77	40	0	0	0	0	0	0	0	0	0	0	0	0	0	0	0	0	0	0	0	0	43	56	0	0	0	0	0	0	0	0	0	0	0	0	0
177	ASV_177	Bacteria	Actinobacteriota	Actinobacteria	Actinomycetales	Actinomycetaceae	Actinomyces	g_Actinomyces	0	0	0	0	0	0	29	40	0	0	0	0	0	0	15	0	0	0	0	0	0	27	0	0	0	0	0	0	0	0	0	0	31	82	0	0	0	0	0	0	0
178	ASV_178	Bacteria	Proteobacteria	Gammaproteobacteria	Pasteurellales	Pasteurellaceae	Actinobacillus	g_Actinobacillus	0	0	0	0	0	0	0	0	0	0	0	0	0	0	15	91	0	17	0	0	0	27	0	0	0	0	0	0	0	0	0	0	0	0	0	0	0	0	0	0	0
179	ASV_179	Bacteria	Firmicutes	Negativicutes	Veillonellales-Selenomonadales	Veillonellaceae	Veillonella	g_Veillonella	0	0	0	0	0	0	0	0	0	0	0	0	0	0	0	0	0	0	36	63	0	0	0	0	0	0	0	0	0	0	0	0	0	0	0	0	0	0	76	45	0
180	ASV_180	Bacteria	Proteobacteria	Gammaproteobacteria	Pasteurellales	Pasteurellaceae	Haemophilus	g_Haemophilus	0	0	0	0	0	0	0	0	0	0	0	0	0	0	0	0	0	0	0	0	0	0	0	0	83	135	0	0	0	0	0	0	0	0	0	0	0	0	0	0	0
181	ASV_181	Bacteria	Fusobacteriota	Fusobacteriia	Fusobacteriales	Fusobacteriaceae	Fusobacterium	g_Fusobacterium	0	0	0	0	0	0	0	0	0	162	0	0	0	0	0	0	0	0	0	0	0	0	0	0	0	0	0	0	0	0	0	0	0	0	0	0	0	55	0	0	0
182	ASV_182	Bacteria	Fusobacteriota	Fusobacteriia	Fusobacteriales	Leptotrichiaceae	Leptotrichia	g_Leptotrichia	0	5	0	0	29	0	32	11	0	0	0	0	0	0	0	0	0	0	0	0	0	0	19	23	0	0	0	0	0	6	0	54	0	30	0	0	0	0	0	0	0
183	ASV_183	Bacteria	Bacteroidota	Bacteroidia	Bacteroidales	Prevotellaceae	Prevotella	melaninogenica	0	0	0	0	0	0	0	0	0	0	0	0	0	0	0	0	0	3	0	0	0	55	22	0	0	0	0	0	0	0	0	0	0	0	0	0	0	0	0	29	0
184	ASV_184	Bacteria	Bacteroidota	Bacteroidia	Bacteroidales	Prevotellaceae	Alloprevotella	g_Alloprevotella	0	0	0	0	0	0	0	0	0	0	0	0	0	0	0	0	0	0	0	0	19	21	0	0	0	0	0	0	0	0	0	0	0	0	0	0	0	0	0	0	0
185	ASV_185	Bacteria	Firmicutes	Bacilli	Lactobacillales	Streptococcaceae	Streptococcus	g_Streptococcus	0	0	0	0	0	0	0	0	0	0	0	0	0	0	0	0	0	0	0	0	0	0	0	0	0	0	0	0	0	0	0	0	0	0	0	0	0	0	0	0	126
186	ASV_186	Bacteria	Actinobacteriota	Actinobacteria	Actinomycetales	Actinomycetaceae	Actinomyces	g_Actinomyces	0	0	0	0	62	135	0	0	0	0	0	0	0	0	0	0	0	0	0	0	0	0	0	0	0	0	0	9	0	0	0	0	0	0	0	0	0	0	0	0	0
187	ASV_187	Bacteria	Fusobacteriota	Fusobacteriia	Fusobacteriales	Fusobacteriaceae	Fusobacterium	g_Fusobacterium	0	0	0	0	0	0	0	0	0	0	0	0	96	110	0	0	0	0	0	0	0	0	0	0	0	0	0	0	0	0	0	0	0	0	0	0	0	0	0	0	0
188	ASV_188	Bacteria	Firmicutes	Bacilli	Lactobacillales	Streptococcaceae	Streptococcus	pseudopneumoniae	0	0	0	0	0	0	0	0	0	0	0	0	0	0	0	0	0	0	0	0	0	0	75	130	0	0	0	0	0	0	0	0	0	0	0	0	0	0	0	0	0
189	ASV_189	Bacteria	Proteobacteria	Gammaproteobacteria	Pasteurellales	Pasteurellaceae	Haemophilus	g_Haemophilus	0	0	0	0	0	0	0	0	0	0	0	0	0	0	0	0	0	0	0	0	0	0	0	0	0	0	0	0	0	0	0	0	0	0	0	0	0	0	0	0	0
190	ASV_190	Bacteria	Proteobacteria	Gammaproteobacteria	Pasteurellales	Pasteurellaceae	Actinobacillus	g_Actinobacillus	0	0	0	0	0	0	100	0	0	0	0	0	0	0	0	0	0	0	0	0	0	0	0	0	0	0	0	0	0	0	0	0	100	0	0	0	0	0	0	0	0
191	ASV_191	Bacteria	Bacteroidota	Bacteroidia	Bacteroidales	Prevotellaceae	Alloprevotella	g_Alloprevotella	0	0	0	0	0	0	0	0	0	0	0	0	11	38	39	18	0	0	0	0	0	0	0	0	0	0	45	0	0	0	18	28	0	0	0	0	0	0	0	0	0
192	ASV_192	Bacteria	Proteobacteria	Gammaproteobacteria	Burkholderiales	Neisseriaceae	Neisseria	g_Neisseria	0	0	0	0	0	0	0	0	0	0	68	30	0	0	0	0	0	0	0	0	0	0	0	0	0	0	0	0	0	0	0	0	0	0	0	0	0	0	0	0	55
193	ASV_193	Bacteria	Bacteroidota	Bacteroidia	Bacteroidales	Porphyromonadaceae	Porphyromonas	g_Porphyromonas	0	0	30	0	0	0	0	0	0	0	0	0	0	0	0	0	0	0	0	0	5	0	0	0	0	10	62	0	0	0	0	0	0	0	0	0	0	0	0	0	0
194	ASV_194	Bacteria	Firmicutes	Negativicutes	Veillonellales-Selenomonadales	Veillonellaceae	Veillonella	g_Veillonella	0	0	0	0	0	0	0	0	62	105	0	0	0	0	0	0	0	0	0	0	0	0	0	0	0	0	0	0	0	0	0	0	0	0	0	0	0	0	0	0	0
195	ASV_195	Bacteria	Proteobacteria	Gammaproteobacteria	Pasteurellales	Pasteurellaceae	Haemophilus	haemolyticus	0	0	0	0	0	0	0	0	0	0	0	0	0	0	0	0	0	50	19	50	0	0	0	0	0	0	0	0	0	0	0	0	0	0	0	0	0	0	17	29	0
196	ASV_196	Bacteria	Actinobacteriota	Coriobacteriia	Coriobacteriales	Atopobiaceae	Atopobium	parvulum	0	3	0	0	10	7	14	0	11	11	0	0	0	23	0	0	0	0	0	0	0	0	0	0	0	2	10	7	4	2	0	9	11	14	4	0	0	7	0	0	0
197	ASV_197	Bacteria	Actinobacteriota	Actinobacteria	Actinomycetales	Actinomycetaceae	Actinomyces	g_Actinomyces	0	0	0	0	0	0	0	0	0	0	0	0	0	91	0	0	0	0	0	0	0	0	0	0	0	0	0	0	0	0	0	0	0	0	0	0	0	0	0	0	0
198	ASV_198	Bacteria	Bacteroidota	Bacteroidia	Bacteroidales	Porphyromonadaceae	Porphyromonas	g_Porphyromonas	0	0	0	0	0	0	0	0	0	0	0	0	0	64	0	0	0	0	0	0	0	0	0	0	0	0	0	0	0	0	0	0	0	0	0	83	0	0	0	0	0
199	ASV_199	Bacteria	Proteobacteria	Gammaproteobacteria	Pasteurellales	Pasteurellaceae	Haemophilus	g_Haemophilus	0	0	0	0	0	0	0	0	0	0	55	13	0	0	0	0	0	0	0	0	0	8	0	0	0	0	0	0	0	0	0	0	0	0	0	0	0	0	0	0	45
200	ASV_200	Bacteria	Firmicutes	Bacilli	Erysipelotrichales	Erysipelotrichaceae	Solobacterium	moorei	0	0	0	0	6	0	0	0	4	25	0	0	0	24	0	0	3	0	0	0	0	21	0	0	0	0	5	0	4	5	2	0	0	0	4	19	0	5	0	0	0
201	ASV_201	Bacteria	Firmicutes	Bacilli	Lactobacillales	Carnobacteriaceae	Granulicatella	g_Granulicatella	0	0	46	40	0	0	0	0	0	0	0	0	0	0	0	0	0	0	0	0	0	0	0	0	57	0	0	0	0	0	0	0	0	0	0	0	0	0	0	0	0
202	ASV_202	Bacteria	Proteobacteria	Gammaproteobacteria	Pasteurellales	Pasteurellaceae	Aggregatibacter	segnis	0	0	0	0	0	0	0	0	0	0	0	0	0	9	81	52	0	0	0	0	0	0	0	0	0	0	0	0	0	0	0	0	0	0	0	0	0	0	0	0	0
203	ASV_203	Bacteria	Fusobacteriota	Fusobacteriia	Fusobacteriales	Fusobacteriaceae	Fusobacterium	nucleatum	0	0	0	0	0	0	0	0	0	0	0	0	0	0	0	0	0	0	0	0	0	26	0	0	0	0	0	0	0	0	40	0	0	0	0	0	0	0	0	0	0
204	ASV_204	Bacteria	Proteobacteria	Gammaproteobacteria	Pasteurellales	Pasteurellaceae	Haemophilus	g_Haemophilus	0	0	12	9	0	0	0	0	0	0	0	0	10	0	0	0	0	0	0	0	0	0	0	0	27	55	0	0	26	0	0	0	0	0	0	0	0	0	0	0	0
205	ASV_205	Bacteria	Bacteroidota	Bacteroidia	Flavobacteriales	Flavobacteriaceae	Capnocytophaga	g_Capnocytophaga	0	0	0	0	0	0	0	0	0	0	0	0	38	0	0	0	0	0	0	0	0	16	0	0	0	0	0	0	0	0	0	0	0	0	0	0	0	0	0	0	0
206	ASV_206	Bacteria	Firmicutes	Bacilli	Lactobacillales	Carnobacteriaceae	Granulicatella	g_Granulicatella	0	0	0	0	0	0	0	0	0	0	0	0	0	0	0	0	0	0	0	0	0	0	0	0	0	0	0	0	0	0	0	0	0	0	0	0	0	134	0	0	0
207	ASV_207	Bacteria	Patescibacteria	Gracilibacteria	Absconditabacteriales_(SR1)	o_Absconditabacteriales_(SR1)	o_Absconditabacteriales_(SR1)	o_Absconditabacteriales_(SR1)	0	0	0	0	0	0	0	0	0	0	0	0	0	0	14	0	0	0	0	0	0	0	0	0	0	0	0	0	0	0	19	18	0	0	0	0	0	0	0	0	0
208	ASV_208	Bacteria	Bacteroidota	Bacteroidia	Flavobacteriales	Flavobacteriaceae	Capnocytophaga	g_Capnocytophaga	0	0	0	0	0	0	0	0	0	0	0	0	7	4	0	0	0	0	0	0	0	0	2	0	0	0	87	17	0	0	0	0	0	0	0	0	0	0	0	0	9
209	ASV_209	Bacteria	Firmicutes	Negativicutes	Veillonellales-Selenomonadales	Veillonellaceae	Veillonella	g_Veillonella	0	0	0	0	0	0	0	0	0	0	0	0	0	0	0	0	0	0	0	0	0	34	0	0	0	0	0	0	0	0	0	0	0	0	0	0	0	0	0	0	0
210	ASV_210	Bacteria	Proteobacteria	Gammaproteobacteria	Pasteurellales	Pasteurellaceae	Haemophilus	g_Haemophilus	0	0	0	0	0	0	0	0	39	23	0	0	0	0	0	0	0	0	0	0	0	0	0	0	0	0	0	0	0	0	0	0	0	0	0	0	16	45	0	0	0
211	ASV_211	Bacteria	Firmicutes	Negativicutes	Veillonellales-Selenomonadales	Veillonellaceae	Veillonella	g_Veillonella	0	0	0	2	0	0	0	0	0	0	0	0	0	0	0	0	0	0	0	0	0	34	0	0	0	11	0	0	0	0	0	0	0	0	0	0	0	0	0	0	0
212	ASV_212	Bacteria	Bacteroidota	Bacteroidia	Flavobacteriales	Flavobacteriaceae	Capnocytophaga	gingivalis	0	0	0	0	0	0	0	11	0	0	0	0	23	43	0	0	0	0	6	0	0	0	0	0	0	0	0	0	0	11	0	0	8	0	0	0	0	0	0	0	0
213	ASV_213	Bacteria	Proteobacteria	Gammaproteobacteria	Burkholderiales	Neisseriaceae	Kingella	g_Kingella	0	0	0	0	0	0	0	0	0	0	0	0	0	0	24	35	0	0	0	0	3	0	0	0	0	0	0	0	0	0	39	8	0	0	0	0	0	0	0	0	0
214	ASV_214	Bacteria	Bacteroidota	Bacteroidia	Flavobacteriales	Weeksellaceae	Bergeyella	g_Bergeyella	3	8	0	0	0	0	0	0	0	0	0	0	0	0	0	0	0	0	0	0	0	34	0	0	0	0	0	0	0	0	0	0	0	0	0	0	0	0	0	0	0
215	ASV_215	Bacteria	Firmicutes	Bacilli	Lactobacillales	Aerococcaceae	Abiotrophia	defectiva	0	0	0	0	0	0	0	0	36	0	0	0	0	0	0	0	0	0	0	0	0	0	0	0	0	0	0	0	0	0	0	0	0	0	0	0	81	0	0	0	0
216	ASV_216	Bacteria	Fusobacteriota	Fusobacteriia	Fusobacteriales	Leptotrichiaceae	Leptotrichia	g_Leptotrichia	0	0	0	0	60	0	0	0	0	0	0	0	0	0	0	0	0	0	0	0	0	0	0	0	0	0	0	53	0	0	0	0	0	0	0	0	0	0	0	0	0
217	ASV_217	Bacteria	Proteobacteria	Alphaproteobacteria	Rhizobiales	Xanthobacteraceae	Bradyrhizobium	g_Bradyrhizobium	0	0	11	0	0	0	0	0	0	0	3	0	0	0	0	4	0	0	0	3	0	0	0	0	0	0	0	0	5	0	4	0	0	0	30	29	5	5	0	0	3
218	ASV_218	Bacteria	Firmicutes	Negativicutes	Veillonellales-Selenomonadales	Veillonellaceae	Veillonella	g_Veillonella	0	0	0	0	0	0	0	64	0	0	0	0	0	0	0	0	0	0	0	0	0	0	0	0	0	0	0	0	0	0	0	0	46	0	0	0	0	0	0	0	0
219	ASV_219	Bacteria	Firmicutes	Negativicutes	Veillonellales-Selenomonadales	Veillonellaceae	Veillonella	g_Veillonella	0	0	0	0	0	0	11	0	0	0	0	0	0	28	0	0	6	0	0	0	0	0	0	0	0	0	0	0	5	11	0	0	12	8	0	26	0	0	0	0	0
220	ASV_220	Bacteria	Fusobacteriota	Fusobacteriia	Fusobacteriales	Fusobacteriaceae	Fusobacterium	g_Fusobacterium	0	0	0	0	0	0	0	61	0	0	0	0	0	0	0	0	0	0	0	0	0	0	0	0	0	0	0	0	0	0	0	0	0	45	0	0	0	0	0	0	0
221	ASV_221	Bacteria	Firmicutes	Negativicutes	Veillonellales-Selenomonadales	Veillonellaceae	Veillonella	g_Veillonella	0	0	0	0	0	0	0	0	0	0	0	0	0	0	54	0	0	0	0	0	0	0	0	0	0	0	0	0	0	0	22	30	0	0	0	0	0	0	0	0	0
222	ASV_222	Bacteria	Firmicutes	Negativicutes	Veillonellales-Selenomonadales	Veillonellaceae	Veillonella	g_Veillonella	0	0	0	0	0	0	0	0	0	0	0	0	0	44	0	0	0	0	0	0	0	0	0	0	0	0	0	0	0	61	0	0	0	0	0	0	0	0	0	0	0
223	ASV_223	Bacteria	Fusobacteriota	Fusobacteriia	Fusobacteriales	Leptotrichiaceae	Leptotrichia	g_Leptotrichia	0	0	0	0	0	0	0	0	0	0	0	0	21	64	0	0	0	0	0	0	0	0	0	0	0	0	0	0	18	0	0	0	0	0	0	0	0	0	0	0	0
224	ASV_224	Bacteria	Actinobacteriota	Actinobacteria	Actinomycetales	Actinomycetaceae	Actinomyces	g_Actinomyces	0	0	0	0	29	0	0	0	0	0	0	0	0	15	0	0	0	0	0	0	0	0	0	0	0	0	0	0	0	0	0	11	0	0	0	0	0	0	0	33	0
225	ASV_225	Bacteria	Patescibacteria	Gracilibacteria	Absconditabacteriales_(SR1)	o_Absconditabacteriales_(SR1)	o_Absconditabacteriales_(SR1)	o_Absconditabacteriales_(SR1)	0	0	0	0	0	0	0	0	8	27	0	0	0	5	0	0	2	0	0	0	0	11	0	0	0	0	0	0	4	0	0	0	0	0	10	0	0	0	0	0	0
226	ASV_226	Bacteria	Proteobacteria	Gammaproteobacteria	Enterobacterales	Enterobacteriaceae	f_Enterobacteriaceae	f_Enterobacteriaceae	0	0	0	0	0	0	0	0	0	0	0	0	0	0	0	0	0	0	0	0	0	0	0	0	0	0	0	0	0	0	0	0	36	34	23	6	0	0	0	0	0
227	ASV_227	Bacteria	Bacteroidota	Bacteroidia	Bacteroidales	Porphyromonadaceae	Porphyromonas	g_Porphyromonas	0	0	0	0	0	0	0	0	0	0	23	49	0	0	0	0	0	0	0	0	0	0	0	0	0	0	0	0	0	0	0	0	0	0	0	0	0	0	0	0	24
228	ASV_228	Bacteria	Proteobacteria	Gammaproteobacteria	Pasteurellales	Pasteurellaceae	Haemophilus	haemolyticus	0	0	0	0	0	0	0	0	0	0	0	0	16	0	0	54	0	0	0	0	0	0	0	0	0	0	0	0	0	23	0	0	0	0	0	0	0	0	0	0	0
229	ASV_229	Bacteria	Firmicutes	Negativicutes	Veillonellales-Selenomonadales	Veillonellaceae	Veillonella	g_Veillonella	0	0	0	0	0	0	0	0	0	0	0	0	0	0	0	0	0	0	14	17	0	0	0	0	0	0	0	0	0	0	0	0	0	0	0	0	0	0	34	28	0
230	ASV_230	Bacteria	Bacteroidota	Bacteroidia	Flavobacteriales	Flavobacteriaceae	Capnocytophaga	g_Capnocytophaga	0	0	0	0	7	0	0	0	0	0	0	0	0	0	0	0	0	0	0	0	0	0	0	0	0	0	84	0	0	0	0	0	0	0	0	0	0	0	0	0	0
231	ASV_231	Bacteria	Bacteroidota	Bacteroidia	Bacteroidales	Prevotellaceae	Prevotella	g_Prevotella	0	0	0	0	0	0	0	0	0	0	0	0	0	29	49	0	0	0	0	0	0	0	0	0	0	0	0	0	0	0	0	13	0	0	0	0	0	0	0	0	0
232	ASV_232	Bacteria	Firmicutes	Negativicutes	Veillonellales-Selenomonadales	Veillonellaceae	Veillonella	parvula	0	0	25	0	0	0	0	0	53	12	0	0	0	0	0	0	0	0	0	0	0	0	0	0	0	0	0	0	0	0	0	0	0	0	0	0	0	0	0	0	0
233	ASV_233	Bacteria	Bacteroidota	Bacteroidia	Bacteroidales	Prevotellaceae	Prevotella	melaninogenica	0	0	0	23	14	0	0	0	0	0	0	0	2	13	0	0	0	0	0	0	0	0	0	0	8	9	19	0	0	0	0	0	0	0	0	0	0	0	0	0	0
234	ASV_234	Bacteria	Proteobacteria	Gammaproteobacteria	Burkholderiales	Neisseriaceae	Neisseria	g_Neisseria	0	0	0	0	0	0	19	21	0	0	0	0	16	1	0	0	0	0	0	0	0	0	0	0	0	0	0	0	0	11	0	0	0	20	0	0	0	0	0	0	0
235	ASV_235	Bacteria	Proteobacteria	Gammaproteobacteria	Pasteurellales	Pasteurellaceae	Haemophilus	influenzae	0	0	0	0	0	0	0	0	0	0	0	0	0	0	0	0	44	0	0	0	0	0	0	0	0	0	0	0	0	0	0	0	0	0	43	0	0	0	0	0	0
236	ASV_236	Bacteria	Firmicutes	Negativicutes	Veillonellales-Selenomonadales	Veillonellaceae	Veillonella	g_Veillonella	0	0	0	56	0	0	0	0	0	0	0	0	0	0	0	0	0	0	0	0	0	0	0	0	0	30	0	0	0	0	0	0	0	0	0	0	0	0	0	0	0
237	ASV_237	Bacteria	Actinobacteriota	Actinobacteria	Corynebacteriales	Corynebacteriaceae	Corynebacterium	g_Corynebacterium	0	0	0	0	0	0	0	0	4	0	0	4	0	0	0	0	0	0	0	0	0	0	0	0	0	0	0	0	6	0	0	0	0	0	16	0	2	0	0	0	0
238	ASV_238	Bacteria	Actinobacteriota	Actinobacteria	Actinomycetales	Actinomycetaceae	Actinomyces	g_Actinomyces	0	0	16	13	0	0	0	0	8	0	0	0	0	0	0	0	0	0	0	0	0	0	0	0	28	0	0	0	20	0	0	0	0	0	0	0	0	0	0	0	0
239	ASV_239	Bacteria	Firmicutes	Bacilli	Lactobacillales	Streptococcaceae	Streptococcus	g_Streptococcus	0	0	0	0	85	0	0	0	0	0	0	0	0	0	0	0	0	0	0	0	0	0	0	0	0	0	0	0	0	0	0	0	0	0	0	0	0	0	0	0	0
240	ASV_240	Bacteria	Firmicutes	Clostridia	Peptostreptococcales-Tissierellales	Peptostreptococcales-Tissierellales_fa	Parvimonas	g_Parvimonas	0	0	0	0	0	0	0	0	0	18	0	0	0	29	0	0	0	0	0	0	0	0	0	0	0	0	0	0	0	0	0	0	0	0	0	27	0	4	0	0	0
241	ASV_241	Bacteria	Firmicutes	Negativicutes	Veillonellales-Selenomonadales	Veillonellaceae	Veillonella	g_Veillonella	0	0	0	0	0	0	0	0	0	0	0	0	16	39	0	0	0	0	0	0	0	0	0	0	0	0	0	0	9	20	0	0	0	0	0	0	0	0	0	0	0
242	ASV_242	Bacteria	Bacteroidota	Bacteroidia	Flavobacteriales	Flavobacteriaceae	Capnocytophaga	g_Capnocytophaga	0	0	0	0	0	0	0	0	5	44	0	0	0	0	0	0	0	0	0	0	0	0	0	0	0	0	0	0	0	0	0	0	0	0	0	0	0	34	0	0	0
243	ASV_243	Bacteria	Proteobacteria	Gammaproteobacteria	Burkholderiales	Neisseriaceae	Kingella	g_Kingella	0	0	0	0	0	0	37	16	0	0	0	0	0	0	0	0	0	0	0	0	0	0	0	0	0	0	0	0	0	0	0	0	12	15	0	0	0	0	0	0	0
244	ASV_244	Bacteria	Fusobacteriota	Fusobacteriia	Fusobacteriales	Leptotrichiaceae	Leptotrichia	g_Leptotrichia	0	0	0	0	0	0	0	35	0	0	0	0	0	0	0	0	0	0	0	0	0	0	0	0	0	0	0	0	0	0	0	0	0	45	0	0	0	0	0	0	0
245	ASV_245	Bacteria	Fusobacteriota	Fusobacteriia	Fusobacteriales	Leptotrichiaceae	Leptotrichia	wadei	0	0	0	0	0	0	0	33	0	0	0	0	0	0	0	0	0	0	0	0	0	0	0	0	0	0	0	0	0	0	0	0	13	34	0	0	0	0	0	0	0
246	ASV_246	Bacteria	Firmicutes	Bacilli	Lactobacillales	Streptococcaceae	Streptococcus	g_Streptococcus	0	0	0	0	0	0	0	0	0	0	0	0	0	0	0	0	80	0	0	0	0	0	0	0	0	0	0	0	0	0	0	0	0	0	0	0	0	0	0	0	0
247	ASV_247	Bacteria	Actinobacteriota	Actinobacteria	Actinomycetales	Actinomycetaceae	Actinomyces	g_Actinomyces	0	0	0	0	0	0	29	0	0	0	0	0	0	22	0	0	0	0	0	0	0	0	0	0	0	0	0	0	0	0	0	0	14	14	0	0	0	0	0	0	0
248	ASV_248	Bacteria	Bacteroidota	Bacteroidia	Flavobacteriales	Flavobacteriaceae	Capnocytophaga	g_Capnocytophaga	0	0	0	0	0	0	9	34	0	11	0	0	0	0	0	0	0	0	0	0	0	0	0	0	0	0	0	0	0	0	0	0	16	5	0	0	0	0	4	0	0
249	ASV_249	Bacteria	Proteobacteria	Gammaproteobacteria	Burkholderiales	Neisseriaceae	Neisseria	g_Neisseria	0	0	0	0	0	0	0	0	0	0	0	0	0	0	0	79	0	0	0	0	0	0	0	0	0	0	0	0	0	0	0	0	0	0	0	0	0	0	0	0	0
250	ASV_250	Bacteria	Fusobacteriota	Fusobacteriia	Fusobacteriales	Leptotrichiaceae	Leptotrichia	g_Leptotrichia	0	6	0	0	27	0	0	0	3	0	0	0	0	7	0	0	0	0	0	0	0	0	0	0	0	0	0	0	0	0	0	18	0	0	0	0	0	0	0	11	0
251	ASV_251	Bacteria	Fusobacteriota	Fusobacteriia	Fusobacteriales	Leptotrichiaceae	Leptotrichia	g_Leptotrichia	0	0	0	0	0	0	25	15	0	0	0	0	0	0	0	0	0	0	0	0	0	0	0	0	0	0	0	0	0	0	0	0	17	14	0	0	0	0	0	0	0
252	ASV_252	Bacteria	Proteobacteria	Gammaproteobacteria	Enterobacterales	Enterobacteriaceae	Enterobacter	g_Enterobacter	0	0	0	0	0	0	0	0	0	0	0	0	0	0	0	0	0	0	0	0	0	0	0	0	0	0	0	0	0	0	0	0	45	0	26	0	0	0	0	0	0
253	ASV_253	Bacteria	Bacteroidota	Bacteroidia	Flavobacteriales	Weeksellaceae	Bergeyella	g_Bergeyella	0	0	0	0	0	0	0	0	0	0	0	0	13	12	0	0	0	0	0	0	0	0	0	0	0	0	0	0	45	0	0	0	0	0	0	0	0	0	0	0	0
254	ASV_254	Bacteria	Proteobacteria	Gammaproteobacteria	Pasteurellales	Pasteurellaceae	Aggregatibacter	g_Aggregatibacter	0	0	0	0	0	0	0	0	0	0	0	0	0	0	70	0	0	0	0	0	0	0	0	0	0	0	0	0	0	0	0	0	0	0	0	0	0	0	0	0	0
255	ASV_255	Bacteria	Proteobacteria	Gammaproteobacteria	Pasteurellales	Pasteurellaceae	Haemophilus	haemolyticus	0	0	0	0	0	0	0	0	17	0	0	0	0	0	0	0	0	0	0	0	0	0	0	0	0	0	0	0	0	0	0	0	0	0	0	0	16	36	0	0	0
256	ASV_256	Bacteria	Firmicutes	Negativicutes	Veillonellales-Selenomonadales	Veillonellaceae	Veillonella	g_Veillonella	0	0	0	0	0	0	29	0	0	0	0	0	0	39	0	0	0	0	0	0	0	0	0	0	0	0	0	0	0	0	0	0	0	0	0	0	0	0	0	0	0
257	ASV_257	Bacteria	Campilobacterota	Campylobacteria	Campylobacterales	Campylobacteraceae	Campylobacter	concisus	0	0	0	0	0	0	0	7	0	0	0	0	0	37	0	0	0	0	0	0	0	0	0	0	0	0	0	0	0	0	0	0	23	0	0	0	0	0	0	0	0
258	ASV_258	Bacteria	Fusobacteriota	Fusobacteriia	Fusobacteriales	Fusobacteriaceae	Fusobacterium	g_Fusobacterium	0	0	0	0	0	0	0	0	0	0	0	0	0	0	0	0	0	0	0	0	0	39	0	0	0	0	0	0	0	0	0	0	0	0	0	0	0	0	0	0	0
259	ASV_259	Bacteria	Fusobacteriota	Fusobacteriia	Fusobacteriales	Fusobacteriaceae	Fusobacterium	nucleatum	0	0	0	0	0	0	0	0	0	0	0	0	0	0	0	0	0	0	0	0	0	0	0	0	0	0	0	0	28	38	0	0	0	0	0	0	0	0	0	0	0
260	ASV_260	Bacteria	Bacteroidota	Bacteroidia	Bacteroidales	Porphyromonadaceae	Porphyromonas	g_Porphyromonas	0	0	0	0	0	0	0	0	0	0	0	0	0	0	0	0	0	0	0	0	0	0	0	0	0	0	0	0	0	0	0	0	0	0	0	0	0	0	0	0	0
261	ASV_261	Bacteria	Firmicutes	Negativicutes	Veillonellales-Selenomonadales	Veillonellaceae	Veillonella	g_Veillonella	0	0	0	0	0	0	0	0	0	0	0	0	36	29	0	0	0	0	0	0	0	0	0	0	0	0	0	0	0	0	0	0	0	0	0	0	0	0	0	0	0
262	ASV_262	Bacteria	Bacteroidota	Bacteroidia	Flavobacteriales	Flavobacteriaceae	Capnocytophaga	g_Capnocytophaga	0	0	0	0	0	0	0	0	0	0	0	0	0	0	0	0	0	0	0	0	0	16	0	0	0	0	0	0	0	0	0	0	0	0	0	0	0	0	0	0	0
263	ASV_263	Bacteria	Firmicutes	Negativicutes	Veillonellales-Selenomonadales	Veillonellaceae	Veillonella	g_Veillonella	0	63	0	0	0	0	0	0	0	0	0	0	0	0	0	0	0	0	0	0	0	0	0	0	0	0	0	0	0	0	0	0	0	0	0	0	0	0	0	0	0
264	ASV_264	Bacteria	Campilobacterota	Campylobacteria	Campylobacterales	Campylobacteraceae	Campylobacter	g_Campylobacter	0	0	0	0	0	2	0	0	0	3	5	0	0	40	0	0	0	0	0	0	0	0	0	0	0	0	0	0	0	6	3	0	0	0	0	0	0	0	0	0	0
265	ASV_265	Bacteria	Bacteroidota	Bacteroidia	Bacteroidales	Porphyromonadaceae	Porphyromonas	endodontalis	0	0	0	0	0	0	55	0	0	0	0	0	0	0	0	0	0	0	0	0	0	0	0	0	0	0	0	0	0	0	2	0	4	0	0	0	0	0	0	0	0
266	ASV_266	Bacteria	Bacteroidota	Bacteroidia	Bacteroidales	Porphyromonadaceae	Porphyromonas	g_Porphyromonas	0	2	0	0	0	0	0	0	0	0	0	0	0	0	0	0	0	0	0	0	0	0	0	14	0	0	0	0	0	0	0	0	0	0	0	0	0	0	16	28	0
267	ASV_267	Bacteria	Proteobacteria	Gammaproteobacteria	Pasteurellales	Pasteurellaceae	Aggregatibacter	g_Aggregatibacter	0	0	0	0	0	0	0	0	0	0	0	0	23	10	0	0	0	0	0	0	0	0	0	0	0	0	0	0	27	0	0	0	0	0	0	0	0	0	0	0	0
268	ASV_268	Bacteria	Bacteroidota	Bacteroidia	Flavobacteriales	Weeksellaceae	Bergeyella	g_Bergeyella	0	0	0	0	0	0	0	0	0	0	0	0	0	0	0	0	8	0	0	0	0	0	0	0	0	0	0	0	0	0	0	0	0	0	0	0	0	0	0	0	52
269	ASV_269	Bacteria	Proteobacteria	Gammaproteobacteria	Burkholderiales	Neisseriaceae	Neisseria	g_Neisseria	0	0	0	0	0	0	0	0	0	0	0	29	0	0	0	0	0	0	0	0	0	0	0	0	0	0	0	0	0	0	0	0	0	0	0	0	0	0	0	0	0
270	ASV_270	Bacteria	Fusobacteriota	Fusobacteriia	Fusobacteriales	Leptotrichiaceae	Leptotrichia	g_Leptotrichia	0	0	0	0	0	0	0	0	0	0	0	0	0	0	0	0	0	0	0	0	0	0	0	0	0	0	0	0	0	0	0	59	0	0	0	0	0	0	0	0	0
271	ASV_271	Bacteria	Firmicutes	Negativicutes	Veillonellales-Selenomonadales	Veillonellaceae	Veillonella	g_Veillonella	0	0	0	0	0	0	0	0	0	0	0	0	0	0	0	0	0	0	0	0	0	0	0	0	0	0	0	0	0	0	0	0	0	0	0	0	0	0	0	59	0
272	ASV_272	Bacteria	Proteobacteria	Gammaproteobacteria	Burkholderiales	Neisseriaceae	Neisseria	g_Neisseria	0	0	0	0	0	0	0	0	0	0	0	0	0	0	0	0	0	0	0	0	0	0	0	0	0	0	0	0	0	0	0	0	0	0	0	0	0	0	0	0	0
273	ASV_273	Bacteria	Bacteroidota	Bacteroidia	Flavobacteriales	Flavobacteriaceae	Capnocytophaga	g_Capnocytophaga	0	0	0	0	0	0	0	0	0	0	13	21	0	0	0	0	0	0	0	0	0	0	0	0	0	0	0	0	0	0	0	0	0	0	0	0	0	0	0	0	7
274	ASV_274	Bacteria	Firmicutes	Negativicutes	Veillonellales-Selenomonadales	Veillonellaceae	Veillonella	g_Veillonella	0	0	0	0	56	0	0	0	0	0	0	0	0	0	0	0	0	0	0	0	0	0	0	0	0	0	0	0	0	0	0	0	0	0	0	0	0	0	0	0	0
275	ASV_275	Bacteria	Firmicutes	Negativicutes	Veillonellales-Selenomonadales	Veillonellaceae	Veillonella	g_Veillonella	0	0	0	0	0	0	0	0	0	0	0	0	0	0	0	0	0	0	0	0	0	0	0	0	0	0	0	0	0	0	0	0	0	0	0	0	0	0	0	56	0
276	ASV_276	Bacteria	Campilobacterota	Campylobacteria	Campylobacterales	Campylobacteraceae	Campylobacter	g_Campylobacter	0	0	0	0	0	0	22	0	0	0	0	0	0	0	0	0	0	0	0	0	0	0	0	0	0	0	0	0	0	0	0	0	0	10	4	0	0	0	0	0	0
277	ASV_277	Bacteria	Proteobacteria	Gammaproteobacteria	Burkholderiales	Burkholderiaceae	Lautropia	g_Lautropia	0	0	0	0	0	0	0	0	0	0	0	0	0	0	0	54	0	0	0	0	0	0	0	0	0	0	0	0	0	0	0	0	0	0	0	0	0	0	0	0	0
278	ASV_278	Bacteria	Fusobacteriota	Fusobacteriia	Fusobacteriales	Leptotrichiaceae	Leptotrichia	g_Leptotrichia	0	0	0	0	0	0	0	0	0	0	0	0	0	0	0	0	0	0	22	3	0	0	7	6	0	0	0	0	0	6	0	0	0	0	0	0	0	0	10	0	0
279	ASV_279	Bacteria	Proteobacteria	Gammaproteobacteria	Burkholderiales	Neisseriaceae	Neisseria	g_Neisseria	0	0	0	0	0	0	0	0	0	0	0	0	0	53	0	0	0	0	0	0	0	0	0	0	0	0	0	0	0	0	0	0	0	0	0	0	0	0	0	0	0
280	ASV_280	Bacteria	Firmicutes	Clostridia	Lachnospirales	Lachnospiraceae	Oribacterium	g_Oribacterium	0	0	0	0	0	0	0	0	0	0	0	0	0	0	0	0	0	0	3	0	0	0	0	0	0	0	0	0	0	0	0	0	0	0	16	34	0	0	0	0	0
281	ASV_281	Bacteria	Bacteroidota	Bacteroidia	Bacteroidales	Paludibacteraceae	F0058	g_F0058	0	0	0	0	0	0	2	42	0	0	0	0	0	0	0	0	0	0	0	3	0	0	0	0	0	0	0	0	0	0	0	5	0	0	0	0	0	0	0	0	0
282	ASV_282	Bacteria	Fusobacteriota	Fusobacteriia	Fusobacteriales	Fusobacteriaceae	Fusobacterium	nucleatum	0	0	0	0	0	0	0	32	0	0	0	0	0	0	0	0	20	0	0	0	0	0	0	0	0	0	0	0	0	0	0	0	0	0	0	0	0	0	0	0	0
283	ASV_283	Bacteria	Bacteroidota	Bacteroidia	Bacteroidales	Prevotellaceae	Prevotella	g_Prevotella	0	0	0	0	0	0	0	0	0	0	0	15	0	0	0	0	0	0	0	0	0	0	0	0	0	0	0	0	0	0	0	0	0	0	0	0	0	0	0	0	7
284	ASV_284	Bacteria	Fusobacteriota	Fusobacteriia	Fusobacteriales	Leptotrichiaceae	Leptotrichia	g_Leptotrichia	0	0	0	0	0	0	0	0	0	0	0	0	0	0	0	0	0	0	0	0	0	0	0	0	0	0	0	0	0	0	0	52	0	0	0	0	0	0	0	0	0
285	ASV_285	Bacteria	Fusobacteriota	Fusobacteriia	Fusobacteriales	Fusobacteriaceae	Fusobacterium	nucleatum	0	0	0	0	0	0	0	0	0	0	0	0	0	0	0	0	0	0	0	51	0	0	0	0	0	0	0	0	0	0	0	0	0	0	0	0	0	0	0	0	0
286	ASV_286	Bacteria	Fusobacteriota	Fusobacteriia	Fusobacteriales	Fusobacteriaceae	Fusobacterium	nucleatum	0	0	0	0	0	0	0	25	0	0	0	0	0	0	0	0	0	0	0	0	0	0	0	0	0	0	0	0	0	0	0	0	0	25	0	0	0	0	0	0	0
287	ASV_287	Bacteria	Proteobacteria	Gammaproteobacteria	Xanthomonadales	Xanthomonadaceae	Xanthomonas	g_Xanthomonas	0	0	0	0	0	0	0	0	0	0	0	0	0	0	0	0	0	0	0	0	0	0	0	0	0	0	0	0	0	0	0	0	0	0	50	0	0	0	0	0	0
288	ASV_288	Bacteria	Fusobacteriota	Fusobacteriia	Fusobacteriales	Fusobacteriaceae	Fusobacterium	g_Fusobacterium	0	0	0	0	49	0	0	0	0	0	0	0	0	0	0	0	0	0	0	0	0	0	0	0	0	0	0	0	0	0	0	0	0	0	0	0	0	0	0	0	0
289	ASV_289	Bacteria	Bacteroidota	Bacteroidia	Bacteroidales	Porphyromonadaceae	Porphyromonas	g_Porphyromonas	0	0	0	0	0	0	0	0	0	0	0	0	0	0	49	0	0	0	0	0	0	0	0	0	0	0	0	0	0	0	0	0	0	0	0	0	0	0	0	0	0
290	ASV_290	Bacteria	Firmicutes	Bacilli	Staphylococcales	Gemellaceae	Gemella	g_Gemella	0	0	0	0	0	0	0	0	0	0	0	0	0	0	0	0	0	0	0	0	0	0	0	0	0	0	0	49	0	0	0	0	0	0	0	0	0	0	0	0	0
291	ASV_291	Bacteria	Fusobacteriota	Fusobacteriia	Fusobacteriales	Fusobacteriaceae	Fusobacterium	g_Fusobacterium	0	0	0	0	0	0	0	0	0	0	0	0	0	0	0	0	0	0	0	0	0	0	0	0	0	0	0	0	0	0	0	0	0	0	0	0	0	0	0	0	0
292	ASV_292	Bacteria	Bacteroidota	Bacteroidia	Flavobacteriales	Weeksellaceae	Bergeyella	g_Bergeyella	0	0	0	0	0	0	0	0	0	0	0	0	48	0	0	0	0	0	0	0	0	0	0	0	0	0	0	0	0	0	0	0	0	0	0	0	0	0	0	0	0
293	ASV_293	Bacteria	Firmicutes	Clostridia	Clostridia_UCG-014	o_Clostridia_UCG-014	o_Clostridia_UCG-014	o_Clostridia_UCG-014	0	0	0	0	0	0	0	0	0	3	0	0	0	3	0	0	0	5	0	0	0	0	0	0	0	0	0	0	0	0	0	23	0	0	0	0	0	0	0	0	9
294	ASV_294	Bacteria	Proteobacteria	Gammaproteobacteria	Burkholderiales	Neisseriaceae	Neisseria	subflava	0	0	0	0	0	0	0	0	0	0	0	0	0	47	0	0	0	0	0	0	0	0	0	0	0	0	0	0	0	0	0	0	0	0	0	0	0	0	0	0	0
295	ASV_295	Bacteria	Firmicutes	Negativicutes	Veillonellales-Selenomonadales	Veillonellaceae	Veillonella	g_Veillonella	0	0	0	0	0	0	0	0	0	0	0	0	0	0	0	0	0	0	0	0	0	0	0	0	0	0	0	0	0	0	0	0	0	0	0	0	0	0	0	47	0
296	ASV_296	Bacteria	Firmicutes	Negativicutes	Veillonellales-Selenomonadales	Veillonellaceae	Veillonella	g_Veillonella	0	0	0	0	0	0	0	0	0	0	0	0	0	0	0	0	0	0	0	0	0	0	0	0	0	0	0	46	0	0	0	0	0	0	0	0	0	0	0	0	0
297	ASV_297	Bacteria	Bacteroidota	Bacteroidia	Bacteroidales	Prevotellaceae	Prevotella	g_Prevotella	0	0	0	0	0	0	0	0	0	45	0	0	0	0	0	0	0	0	0	0	0	0	0	0	0	0	0	0	0	0	0	0	0	0	0	0	0	0	0	0	0
298	ASV_298	Bacteria	Bacteroidota	Bacteroidia	Bacteroidales	Prevotellaceae	Alloprevotella	g_Alloprevotella	0	0	0	0	0	0	0	0	0	0	0	12	0	0	0	0	0	0	0	0	0	0	0	0	0	0	0	0	0	0	0	0	0	0	0	0	0	0	0	0	0
299	ASV_299	Bacteria	Firmicutes	Clostridia	Lachnospirales	Lachnospiraceae	Johnsonella	g_Johnsonella	0	0	0	0	0	0	0	0	11	20	0	0	0	0	0	0	0	5	0	0	0	0	0	0	0	0	0	0	0	0	0	0	0	0	0	0	0	6	0	0	0
300	ASV_300	Bacteria	Bacteroidota	Bacteroidia	Flavobacteriales	Weeksellaceae	Bergeyella	g_Bergeyella	0	0	0	0	0	0	0	0	0	0	0	0	26	0	0	0	0	0	0	0	0	0	0	0	0	0	0	0	16	0	0	0	0	0	0	0	0	0	0	0	0
301	ASV_301	Bacteria	Firmicutes	Bacilli	Lactobacillales	Carnobacteriaceae	Granulicatella	g_Granulicatella	0	0	0	0	0	0	0	0	0	0	0	0	0	0	0	0	0	0	0	0	0	0	0	0	0	0	0	0	0	0	0	0	0	0	0	0	42	0	0	0	0
302	ASV_302	Bacteria	Firmicutes	Clostridia	Clostridia_UCG-014	o_Clostridia_UCG-014	o_Clostridia_UCG-014	o_Clostridia_UCG-014	0	0	4	0	0	0	0	0	0	0	0	0	0	26	0	0	0	0	0	0	0	0	0	0	0	0	0	0	4	0	0	0	0	0	0	0	0	0	0	0	7
303	ASV_303	Bacteria	Proteobacteria	Gammaproteobacteria	Pasteurellales	Pasteurellaceae	Haemophilus	g_Haemophilus	0	0	0	0	0	0	0	0	0	0	0	0	0	0	0	0	0	0	0	0	0	0	0	0	0	0	0	0	0	0	0	0	0	0	0	0	0	41	0	0	0
304	ASV_304	Bacteria	Actinobacteriota	Actinobacteria	Actinomycetales	Actinomycetaceae	Actinomyces	g_Actinomyces	0	0	0	0	0	0	0	0	0	0	0	0	0	0	0	6	0	9	0	0	0	0	0	0	0	0	0	0	0	0	0	0	0	0	0	0	0	0	0	0	0
305	ASV_305	Bacteria	Actinobacteriota	Actinobacteria	Actinomycetales	Actinomycetaceae	Actinomyces	g_Actinomyces	0	0	0	0	39	0	0	0	0	0	0	0	0	0	0	0	0	0	0	0	0	0	0	0	0	0	0	0	0	0	0	0	0	0	0	0	0	0	0	0	0
306	ASV_306	Bacteria	Firmicutes	Bacilli	Lactobacillales	Streptococcaceae	Streptococcus	g_Streptococcus	0	0	0	0	0	0	0	0	0	0	0	0	0	39	0	0	0	0	0	0	0	0	0	0	0	0	0	0	0	0	0	0	0	0	0	0	0	0	0	0	0
307	ASV_307	Bacteria	Bacteroidota	Bacteroidia	Bacteroidales	Prevotellaceae	Alloprevotella	g_Alloprevotella	0	0	0	0	0	0	0	0	0	0	0	0	0	0	0	0	0	39	0	0	0	0	0	0	0	0	0	0	0	0	0	0	0	0	0	0	0	0	0	0	0
309	ASV_309	Bacteria	Firmicutes	Negativicutes	Veillonellales-Selenomonadales	Veillonellaceae	Veillonella	g_Veillonella	0	0	0	25	0	0	0	0	0	0	0	0	0	0	0	0	0	0	0	0	0	0	0	0	0	13	0	0	0	0	0	0	0	0	0	0	0	0	0	0	0
310	ASV_310	Bacteria	Actinobacteriota	Actinobacteria	Corynebacteriales	Corynebacteriaceae	Corynebacterium	g_Corynebacterium	0	0	0	0	0	0	0	0	0	0	0	0	0	0	5	4	0	0	0	0	0	0	0	0	0	0	0	0	0	0	8	0	7	14	0	0	0	0	0	0	0
311	ASV_311	Bacteria	Proteobacteria	Gammaproteobacteria	Enterobacterales	Enterobacteriaceae	Klebsiella	g_Klebsiella	0	0	0	0	0	0	0	0	0	0	0	0	0	0	0	0	0	0	0	0	0	0	0	0	0	38	0	0	0	0	0	0	0	0	0	0	0	0	0	0	0
312	ASV_312	Bacteria	Fusobacteriota	Fusobacteriia	Fusobacteriales	Leptotrichiaceae	Leptotrichia	g_Leptotrichia	0	0	0	0	0	0	0	0	0	0	0	0	30	0	0	0	0	0	0	0	0	0	0	0	0	0	0	0	0	0	0	0	0	0	0	0	0	7	0	0	0
313	ASV_313	Bacteria	Firmicutes	Negativicutes	Veillonellales-Selenomonadales	Veillonellaceae	Veillonella	g_Veillonella	0	0	0	0	0	0	0	0	0	0	0	0	0	37	0	0	0	0	0	0	0	0	0	0	0	0	0	0	0	0	0	0	0	0	0	0	0	0	0	0	0
314	ASV_314	Bacteria	Proteobacteria	Gammaproteobacteria	Pasteurellales	Pasteurellaceae	Haemophilus	g_Haemophilus	0	0	0	0	0	0	0	0	0	0	0	0	0	0	0	0	0	0	0	0	0	0	0	0	0	0	0	0	0	0	0	0	0	0	0	0	0	37	0	0	0
315	ASV_315	Bacteria	Proteobacteria	Gammaproteobacteria	Enterobacterales	Enterobacteriaceae	Klebsiella	g_Klebsiella	0	0	9	0	0	0	0	0	0	0	0	0	0	0	0	0	0	0	0	0	0	0	0	0	0	23	0	0	4	0	0	0	0	0	0	0	0	0	0	0	0
316	ASV_316	Bacteria	Fusobacteriota	Fusobacteriia	Fusobacteriales	Fusobacteriaceae	Fusobacterium	g_Fusobacterium	0	0	0	0	0	0	0	0	0	0	0	0	0	36	0	0	0	0	0	0	0	0	0	0	0	0	0	0	0	0	0	0	0	0	0	0	0	0	0	0	0
317	ASV_317	Bacteria	Bacteroidota	Bacteroidia	Bacteroidales	Prevotellaceae	Prevotella	salivae	0	0	0	0	0	0	4	6	0	0	0	0	0	0	0	0	0	0	0	0	0	0	0	0	0	0	0	0	0	0	0	0	0	0	0	0	0	0	0	20	0
318	ASV_318	Bacteria	Fusobacteriota	Fusobacteriia	Fusobacteriales	Leptotrichiaceae	Leptotrichia	massiliensis	0	0	0	0	0	0	0	0	4	25	0	0	0	0	0	0	0	0	6	0	0	0	0	0	0	0	0	0	0	0	0	0	0	0	0	0	0	0	0	0	0
319	ASV_319	Bacteria	Fusobacteriota	Fusobacteriia	Fusobacteriales	Leptotrichiaceae	Leptotrichia	g_Leptotrichia	0	0	0	0	0	0	0	0	0	0	0	0	0	0	0	0	0	0	0	0	0	16	0	0	0	0	0	0	0	0	0	0	0	0	0	0	0	0	0	0	0
320	ASV_320	Bacteria	Campilobacterota	Campylobacteria	Campylobacterales	Campylobacteraceae	Campylobacter	concisus	0	0	0	0	0	0	0	0	0	0	0	0	0	0	0	0	0	0	0	0	0	0	0	0	0	0	0	0	0	35	0	0	0	0	0	0	0	0	0	0	0
321	ASV_321	Bacteria	Actinobacteriota	Actinobacteria	Actinomycetales	Actinomycetaceae	Actinomyces	g_Actinomyces	0	0	0	0	17	17	0	0	0	0	0	0	0	0	0	0	0	0	0	0	0	0	0	0	0	0	0	0	0	0	0	0	0	0	0	0	0	0	0	0	0
322	ASV_322	Bacteria	Proteobacteria	Gammaproteobacteria	Burkholderiales	Neisseriaceae	Neisseria	g_Neisseria	0	0	0	0	0	0	10	0	0	0	0	0	0	0	0	0	0	0	0	0	0	0	0	0	0	0	0	0	0	0	8	11	5	0	0	0	0	0	0	0	0
323	ASV_323	Bacteria	Cyanobacteria	Cyanobacteriia	Chloroplast	o_Chloroplast	o_Chloroplast	o_Chloroplast	0	0	0	0	0	0	0	0	0	0	0	0	0	0	0	0	0	0	0	0	0	0	0	0	0	4	0	0	5	21	0	0	0	0	4	0	0	0	0	0	0
324	ASV_324	Bacteria	Actinobacteriota	Actinobacteria	Actinomycetales	Actinomycetaceae	Actinomyces	naeslundii	0	0	0	0	0	0	0	0	0	0	0	0	0	0	0	0	0	0	0	0	0	0	0	0	0	0	0	0	0	0	0	0	0	0	0	0	0	0	24	10	0
325	ASV_325	Bacteria	Firmicutes	Clostridia	Peptostreptococcales-Tissierellales	Peptostreptococcales-Tissierellales_fa	Parvimonas	g_Parvimonas	0	0	3	0	0	0	14	9	0	0	0	0	0	0	0	0	0	0	0	0	0	0	0	0	0	0	2	0	0	0	0	0	2	3	0	0	0	0	0	0	0
326	ASV_326	Bacteria	Proteobacteria	Gammaproteobacteria	Burkholderiales	Neisseriaceae	Neisseria	oralis	0	0	0	0	0	0	0	0	26	7	0	0	0	0	0	0	0	0	0	0	0	0	0	0	0	0	0	0	0	0	0	0	0	0	0	0	0	0	0	0	0
327	ASV_327	Bacteria	Proteobacteria	Gammaproteobacteria	Burkholderiales	Neisseriaceae	Eikenella	corrodens	0	0	0	0	0	0	0	0	0	0	0	0	8	0	0	0	0	0	0	0	0	0	0	0	0	0	0	0	0	0	5	0	0	0	0	0	0	0	0	0	0
328	ASV_328	Bacteria	Proteobacteria	Gammaproteobacteria	Burkholderiales	Oxalobacteraceae	Herminiimonas	g_Herminiimonas	0	0	0	0	0	0	0	0	0	0	0	0	0	0	0	0	0	0	0	0	0	0	0	0	0	0	0	0	0	0	0	0	0	0	7	17	9	0	0	0	0
329	ASV_329	Bacteria	Actinobacteriota	Actinobacteria	Actinomycetales	Actinomycetaceae	Actinomyces	viscosus	0	0	0	0	0	14	0	0	0	5	0	0	0	0	0	0	0	0	0	0	0	0	0	0	0	0	0	0	13	0	0	0	0	0	0	0	0	0	0	0	0
330	ASV_330	Bacteria	Proteobacteria	Gammaproteobacteria	Pasteurellales	Pasteurellaceae	Haemophilus	g_Haemophilus	0	0	0	0	0	0	0	0	0	0	0	0	0	0	0	0	0	0	0	0	0	0	0	0	0	0	0	10	0	0	0	0	0	0	0	0	0	0	0	0	13
331	ASV_331	Bacteria	Firmicutes	Clostridia	Lachnospirales	Lachnospiraceae	Lachnoanaerobaculum	g_Lachnoanaerobaculum	0	0	0	0	0	0	0	0	0	0	0	0	0	0	0	0	0	0	0	0	0	0	0	0	0	0	0	0	0	0	0	32	0	0	0	0	0	0	0	0	0
332	ASV_332	Bacteria	Proteobacteria	Gammaproteobacteria	Burkholderiales	Neisseriaceae	Neisseria	g_Neisseria	0	0	0	0	0	0	0	0	0	0	0	0	0	0	0	0	0	0	0	0	0	0	0	0	0	0	0	0	0	0	0	0	32	0	0	0	0	0	0	0	0
333	ASV_333	Bacteria	Campilobacterota	Campylobacteria	Campylobacterales	Campylobacteraceae	Campylobacter	gracilis	0	0	0	0	0	0	0	31	0	0	0	0	0	0	0	0	0	0	0	0	0	0	0	0	0	0	0	0	0	0	0	0	0	0	0	0	0	0	0	0	0
334	ASV_334	Bacteria	Fusobacteriota	Fusobacteriia	Fusobacteriales	Fusobacteriaceae	Fusobacterium	g_Fusobacterium	0	0	0	0	0	0	0	0	0	0	0	0	0	0	0	0	0	0	0	0	0	0	0	0	0	0	0	0	30	0	0	0	0	0	0	0	0	0	0	0	0
335	ASV_335	Bacteria	Proteobacteria	Gammaproteobacteria	Pseudomonadales	Moraxellaceae	Acinetobacter	g_Acinetobacter	0	0	0	0	0	0	0	0	0	0	0	0	0	0	0	0	0	0	0	0	0	0	0	0	0	0	0	0	0	0	0	0	0	0	0	0	0	0	0	0	0
336	ASV_336	Bacteria	Firmicutes	Bacilli	Lactobacillales	Streptococcaceae	Streptococcus	g_Streptococcus	0	0	0	0	0	0	29	0	0	0	0	0	0	0	0	0	0	0	0	0	0	0	0	0	0	0	0	0	0	0	0	0	0	0	0	0	0	0	0	0	0
337	ASV_337	Bacteria	Patescibacteria	Gracilibacteria	Absconditabacteriales_(SR1)	o_Absconditabacteriales_(SR1)	o_Absconditabacteriales_(SR1)	o_Absconditabacteriales_(SR1)	0	0	0	0	0	0	0	0	0	0	0	0	7	14	0	0	0	0	0	0	0	0	0	0	0	0	0	0	8	0	0	0	0	0	0	0	0	0	0	0	0
338	ASV_338	Bacteria	Bacteroidota	Bacteroidia	Bacteroidales	Prevotellaceae	Prevotella	g_Prevotella	0	0	0	0	0	0	0	0	0	0	0	0	0	0	0	0	0	0	0	0	0	0	0	0	0	0	0	0	0	0	0	0	0	29	0	0	0	0	0	0	0
339	ASV_339	Bacteria	Actinobacteriota	Actinobacteria	Actinomycetales	Actinomycetaceae	Actinomyces	naeslundii	0	0	0	0	0	0	0	0	0	0	0	0	0	0	0	0	0	0	0	0	0	0	0	0	0	0	0	0	0	0	0	0	0	0	29	0	0	0	0	0	0
340	ASV_340	Bacteria	Firmicutes	Bacilli	Lactobacillales	Streptococcaceae	Streptococcus	g_Streptococcus	0	0	6	0	0	0	0	0	0	0	0	0	0	0	0	0	4	0	0	6	0	0	0	0	0	0	0	0	12	0	0	0	0	0	0	0	0	0	0	0	0
341	ASV_341	Bacteria	Proteobacteria	Gammaproteobacteria	Cardiobacteriales	Cardiobacteriaceae	Cardiobacterium	hominis	0	0	0	0	0	0	4	0	0	0	0	0	2	7	0	0	0	0	3	0	0	0	0	0	0	0	0	0	0	0	0	0	7	0	0	0	0	0	0	0	0
342	ASV_342	Bacteria	Bacteroidota	Bacteroidia	Flavobacteriales	Weeksellaceae	Bergeyella	g_Bergeyella	0	0	0	0	0	0	0	0	0	0	0	0	0	0	0	0	0	0	0	0	0	0	6	22	0	0	0	0	0	0	0	0	0	0	0	0	0	0	0	0	0
343	ASV_343	Bacteria	Actinobacteriota	Actinobacteria	Actinomycetales	Actinomycetaceae	Actinomyces	g_Actinomyces	0	0	0	0	0	0	0	0	0	0	0	0	0	0	0	0	0	0	0	0	0	0	0	0	0	0	0	0	0	0	0	28	0	0	0	0	0	0	0	0	0
344	ASV_344	Bacteria	Proteobacteria	Gammaproteobacteria	Enterobacterales	Enterobacteriaceae	Enterobacter	g_Enterobacter	11	0	0	0	0	0	0	0	0	0	0	0	0	0	0	0	0	0	0	0	0	0	9	7	0	0	0	0	0	0	0	0	0	0	0	0	0	0	0	0	0
345	ASV_345	Bacteria	Bacteroidota	Bacteroidia	Flavobacteriales	Flavobacteriaceae	Capnocytophaga	gingivalis	4	5	0	0	0	0	0	0	0	0	0	0	0	0	0	0	0	0	0	0	0	0	0	2	0	0	0	0	0	0	0	0	0	0	16	0	0	0	0	0	0
346	ASV_346	Bacteria	Firmicutes	Clostridia	Lachnospirales	Lachnospiraceae	Stomatobaculum	longum	0	0	4	0	0	0	0	0	3	0	0	0	0	0	0	0	0	3	0	0	0	12	0	0	0	0	0	0	0	0	0	0	0	0	0	5	0	0	0	0	0
347	ASV_347	Bacteria	Firmicutes	Negativicutes	Veillonellales-Selenomonadales	Veillonellaceae	Veillonella	g_Veillonella	0	0	0	0	0	0	0	11	0	0	0	0	0	0	0	0	0	0	0	0	0	0	0	0	0	0	0	0	0	0	0	6	0	10	0	0	0	0	0	0	0
348	ASV_348	Bacteria	Fusobacteriota	Fusobacteriia	Fusobacteriales	Leptotrichiaceae	Leptotrichia	g_Leptotrichia	0	0	0	0	0	0	0	0	0	0	0	0	27	0	0	0	0	0	0	0	0	0	0	0	0	0	0	0	0	0	0	0	0	0	0	0	0	0	0	0	0
349	ASV_349	Bacteria	Bacteroidota	Bacteroidia	Flavobacteriales	Flavobacteriaceae	Capnocytophaga	g_Capnocytophaga	0	0	0	0	0	0	0	0	0	0	0	0	0	0	0	0	8	3	0	0	0	0	0	0	0	0	0	0	0	0	0	0	0	0	16	0	0	0	0	0	0
350	ASV_350	Bacteria	Fusobacteriota	Fusobacteriia	Fusobacteriales	Fusobacteriaceae	Fusobacterium	g_Fusobacterium	0	0	0	0	0	0	0	0	0	0	0	0	0	0	0	0	0	0	0	0	0	0	0	0	0	0	0	0	0	0	0	0	0	0	0	0	0	0	0	0	0
351	ASV_351	Bacteria	Actinobacteriota	Actinobacteria	Micrococcales	Micrococcaceae	Micrococcus	g_Micrococcus	0	0	0	0	0	0	0	0	0	0	0	0	0	0	0	0	0	0	0	0	0	0	0	0	0	0	0	0	0	0	0	0	0	0	8	18	0	0	0	0	0
352	ASV_352	Bacteria	Actinobacteriota	Actinobacteria	Actinomycetales	Actinomycetaceae	Actinomyces	g_Actinomyces	0	0	0	0	5	0	10	0	0	0	0	0	0	0	0	0	0	0	0	0	0	0	0	0	0	0	0	0	0	0	0	0	0	10	0	0	0	0	0	0	0
353	ASV_353	Bacteria	Actinobacteriota	Coriobacteriia	Coriobacteriales	Atopobiaceae	Atopobium	parvulum	0	0	0	0	0	0	0	21	0	0	0	0	0	0	0	0	0	0	0	0	0	0	0	0	0	0	0	0	0	0	0	0	0	0	0	0	0	0	0	0	0
354	ASV_354	Bacteria	Fusobacteriota	Fusobacteriia	Fusobacteriales	Leptotrichiaceae	Leptotrichia	g_Leptotrichia	0	0	0	0	0	0	0	0	0	0	0	0	0	0	0	0	0	0	0	0	0	25	0	0	0	0	0	0	0	0	0	0	0	0	0	0	0	0	0	0	0
355	ASV_355	Bacteria	Firmicutes	Negativicutes	Veillonellales-Selenomonadales	Veillonellaceae	Dialister	invisus	0	0	0	0	0	0	0	0	0	0	0	0	0	0	0	0	0	0	0	0	0	6	0	0	0	0	0	0	0	0	0	0	0	0	0	4	6	0	0	0	0
356	ASV_356	Bacteria	Fusobacteriota	Fusobacteriia	Fusobacteriales	Fusobacteriaceae	Fusobacterium	g_Fusobacterium	0	0	0	0	0	0	0	0	0	0	0	0	0	0	0	0	0	0	0	0	0	0	0	0	0	0	0	0	0	0	0	0	0	25	0	0	0	0	0	0	0
359	ASV_359	Bacteria	Actinobacteriota	Actinobacteria	Corynebacteriales	Corynebacteriaceae	Corynebacterium	durum	0	0	0	0	0	4	0	0	0	0	0	0	5	15	0	0	0	0	0	0	0	0	0	0	0	0	0	0	0	0	0	0	0	0	0	0	0	0	0	0	0
360	ASV_360	Bacteria	Proteobacteria	Gammaproteobacteria	Enterobacterales	Enterobacteriaceae	Enterobacter	g_Enterobacter	5	0	0	0	0	0	0	0	0	0	0	0	0	0	0	0	0	0	0	0	0	0	18	0	0	0	0	0	0	0	0	0	0	0	0	0	0	0	0	0	0
361	ASV_361	Bacteria	Proteobacteria	Gammaproteobacteria	Burkholderiales	Neisseriaceae	Kingella	g_Kingella	0	0	0	0	0	0	14	0	0	0	0	0	0	0	0	0	0	0	0	0	0	0	0	0	0	0	0	0	0	0	0	0	0	0	9	0	0	0	0	0	0
362	ASV_362	Bacteria	Firmicutes	Bacilli	Erysipelotrichales	Erysipelotrichaceae	Solobacterium	moorei	0	0	0	0	0	0	8	5	0	0	0	0	0	0	6	0	0	0	0	4	0	0	0	0	0	0	0	0	0	0	0	0	0	0	0	0	0	0	0	0	0
363	ASV_363	Bacteria	Fusobacteriota	Fusobacteriia	Fusobacteriales	Fusobacteriaceae	Fusobacterium	nucleatum	0	0	0	0	0	0	0	23	0	0	0	0	0	0	0	0	0	0	0	0	0	0	0	0	0	0	0	0	0	0	0	0	0	0	0	0	0	0	0	0	0
364	ASV_364	Bacteria	Proteobacteria	Gammaproteobacteria	Pasteurellales	Pasteurellaceae	Aggregatibacter	g_Aggregatibacter	0	0	0	0	0	0	0	0	0	0	0	0	0	0	0	23	0	0	0	0	0	0	0	0	0	0	0	0	0	0	0	0	0	0	0	0	0	0	0	0	0
365	ASV_365	Bacteria	Bacteroidota	Bacteroidia	Flavobacteriales	Flavobacteriaceae	Capnocytophaga	g_Capnocytophaga	0	0	0	0	0	0	0	0	0	0	0	0	0	0	0	0	0	0	0	0	0	7	0	0	0	0	13	0	0	0	0	0	0	0	0	0	0	0	0	0	0
366	ASV_366	Bacteria	Bacteroidota	Bacteroidia	Bacteroidales	Porphyromonadaceae	Porphyromonas	g_Porphyromonas	0	0	0	0	0	0	0	0	0	0	0	0	0	0	0	0	0	0	0	0	0	6	0	0	0	0	0	0	0	0	0	0	0	0	0	0	0	0	0	0	0
367	ASV_367	Bacteria	Bacteroidota	Bacteroidia	Flavobacteriales	Weeksellaceae	Bergeyella	g_Bergeyella	0	0	0	0	0	0	0	0	0	0	0	0	0	0	0	0	0	0	0	0	0	0	0	0	0	0	0	0	0	0	23	0	0	0	0	0	0	0	0	0	0
368	ASV_368	Bacteria	Proteobacteria	Gammaproteobacteria	Pasteurellales	Pasteurellaceae	Haemophilus	haemolyticus	0	0	0	0	0	0	0	0	0	0	0	0	0	0	0	0	0	0	0	0	0	0	0	0	0	0	0	0	0	0	22	0	0	0	0	0	0	0	0	0	0
369	ASV_369	Bacteria	Bacteroidota	Bacteroidia	Flavobacteriales	Flavobacteriaceae	Capnocytophaga	g_Capnocytophaga	0	0	0	0	0	0	0	0	0	0	0	0	0	0	0	0	0	0	0	0	0	0	0	0	0	0	0	0	0	0	0	0	0	0	0	0	0	22	0	0	0
370	ASV_370	Bacteria	Firmicutes	Negativicutes	Veillonellales-Selenomonadales	Veillonellaceae	Veillonella	g_Veillonella	0	0	0	0	0	0	0	0	0	0	0	0	0	0	0	0	0	0	0	0	0	0	0	0	0	0	0	0	0	0	0	0	0	0	0	0	0	0	0	0	0
371	ASV_371	Bacteria	Actinobacteriota	Actinobacteria	Actinomycetales	Actinomycetaceae	Actinomyces	g_Actinomyces	0	0	0	0	21	0	0	0	0	0	0	0	0	0	0	0	0	0	0	0	0	0	0	0	0	0	0	0	0	0	0	0	0	0	0	0	0	0	0	0	0
372	ASV_372	Bacteria	Fusobacteriota	Fusobacteriia	Fusobacteriales	Fusobacteriaceae	Fusobacterium	nucleatum	0	0	0	0	0	0	0	21	0	0	0	0	0	0	0	0	0	0	0	0	0	0	0	0	0	0	0	0	0	0	0	0	0	0	0	0	0	0	0	0	0
373	ASV_373	Bacteria	Proteobacteria	Gammaproteobacteria	Pasteurellales	Pasteurellaceae	Actinobacillus	g_Actinobacillus	0	0	0	0	0	0	0	0	0	0	0	0	0	0	0	21	0	0	0	0	0	0	0	0	0	0	0	0	0	0	0	0	0	0	0	0	0	0	0	0	0
374	ASV_374	Bacteria	Bacteroidota	Bacteroidia	Bacteroidales	Prevotellaceae	Prevotella	g_Prevotella	0	0	0	0	0	0	0	0	0	0	0	0	0	0	0	0	0	0	0	0	0	0	0	0	0	0	0	0	0	0	0	0	0	0	0	0	0	0	0	21	0
375	ASV_375	Bacteria	Fusobacteriota	Fusobacteriia	Fusobacteriales	Fusobacteriaceae	Fusobacterium	g_Fusobacterium	0	0	0	0	0	0	0	0	0	20	0	0	0	0	0	0	0	0	0	0	0	0	0	0	0	0	0	0	0	0	0	0	0	0	0	0	0	0	0	0	0
376	ASV_376	Bacteria	Proteobacteria	Gammaproteobacteria	Pasteurellales	Pasteurellaceae	Aggregatibacter	aphrophilus	0	0	0	0	0	0	0	0	0	0	0	0	0	0	0	0	0	0	0	4	0	0	0	0	0	0	16	0	0	0	0	0	0	0	0	0	0	0	0	0	0
377	ASV_377	Bacteria	Proteobacteria	Gammaproteobacteria	Pseudomonadales	Moraxellaceae	Enhydrobacter	g_Enhydrobacter	0	0	0	0	0	0	0	0	0	0	0	0	0	0	0	0	0	0	0	0	0	0	0	0	0	0	0	0	0	0	0	0	0	0	0	0	0	0	0	0	0
378	ASV_378	Bacteria	Patescibacteria	Saccharimonadia	Saccharimonadales	Saccharimonadaceae	TM7x	g_TM7x	0	0	0	0	0	0	0	4	0	0	0	0	0	0	0	0	0	0	0	0	0	0	0	0	0	0	0	0	0	0	0	0	0	0	10	5	0	0	0	0	0
379	ASV_379	Bacteria	Bacteroidota	Bacteroidia	Bacteroidales	Porphyromonadaceae	Porphyromonas	g_Porphyromonas	0	0	0	0	0	0	0	0	0	19	0	0	0	0	0	0	0	0	0	0	0	0	0	0	0	0	0	0	0	0	0	0	0	0	0	0	0	0	0	0	0
380	ASV_380	Bacteria	Fusobacteriota	Fusobacteriia	Fusobacteriales	Leptotrichiaceae	Streptobacillus	g_Streptobacillus	0	0	0	0	0	0	0	0	0	0	0	0	0	0	0	0	0	0	3	10	0	0	0	0	0	0	0	0	0	0	0	0	0	0	0	0	0	0	0	6	0
381	ASV_381	Bacteria	Bacteroidota	Bacteroidia	Bacteroidales	Prevotellaceae	Prevotella	g_Prevotella	0	0	0	0	0	0	0	0	0	0	0	0	0	0	0	0	0	0	0	0	0	3	0	0	0	0	0	0	0	0	0	0	0	0	0	0	0	0	0	0	0
382	ASV_382	Bacteria	Proteobacteria	Gammaproteobacteria	Burkholderiales	Burkholderiaceae	Lautropia	g_Lautropia	18	0	0	0	0	0	0	0	0	0	0	0	0	0	0	0	0	0	0	0	0	0	0	0	0	0	0	0	0	0	0	0	0	0	0	0	0	0	0	0	0
383	ASV_383	Bacteria	Fusobacteriota	Fusobacteriia	Fusobacteriales	Leptotrichiaceae	Leptotrichia	g_Leptotrichia	0	0	0	0	0	0	0	18	0	0	0	0	0	0	0	0	0	0	0	0	0	0	0	0	0	0	0	0	0	0	0	0	0	0	0	0	0	0	0	0	0
384	ASV_384	Bacteria	Bacteroidota	Bacteroidia	Flavobacteriales	Flavobacteriaceae	Capnocytophaga	g_Capnocytophaga	0	0	0	0	0	0	0	0	0	0	0	0	18	0	0	0	0	0	0	0	0	0	0	0	0	0	0	0	0	0	0	0	0	0	0	0	0	0	0	0	0
385	ASV_385	Bacteria	Fusobacteriota	Fusobacteriia	Fusobacteriales	Leptotrichiaceae	Leptotrichia	g_Leptotrichia	0	0	0	0	0	0	0	0	0	0	0	0	0	0	18	0	0	0	0	0	0	0	0	0	0	0	0	0	0	0	0	0	0	0	0	0	0	0	0	0	0
386	ASV_386	Bacteria	Actinobacteriota	Actinobacteria	Actinomycetales	Actinomycetaceae	Actinomyces	g_Actinomyces	0	0	0	0	0	0	0	0	0	0	0	0	0	0	18	0	0	0	0	0	0	0	0	0	0	0	0	0	0	0	0	0	0	0	0	0	0	0	0	0	0
387	ASV_387	Bacteria	Bacteroidota	Bacteroidia	Bacteroidales	Porphyromonadaceae	Porphyromonas	g_Porphyromonas	0	0	0	0	0	0	0	0	0	0	0	0	0	0	0	0	0	0	0	0	0	0	18	0	0	0	0	0	0	0	0	0	0	0	0	0	0	0	0	0	0
388	ASV_388	Bacteria	Actinobacteriota	Actinobacteria	Actinomycetales	Actinomycetaceae	Actinomyces	g_Actinomyces	0	0	0	0	0	0	0	0	0	0	0	0	0	0	0	0	0	0	0	0	0	0	0	0	8	0	0	0	0	0	0	0	0	0	0	10	0	0	0	0	0
389	ASV_389	Bacteria	Firmicutes	Clostridia	Clostridia_UCG-014	o_Clostridia_UCG-014	o_Clostridia_UCG-014	o_Clostridia_UCG-014	0	0	0	0	0	0	0	0	0	0	0	0	0	0	0	0	0	0	0	0	0	0	0	0	0	0	0	0	0	0	0	18	0	0	0	0	0	0	0	0	0
390	ASV_390	Bacteria	Patescibacteria	Saccharimonadia	Saccharimonadales	o_Saccharimonadales	o_Saccharimonadales	o_Saccharimonadales	0	0	0	0	0	0	0	0	0	0	0	0	0	0	0	0	0	0	0	0	0	0	0	0	0	0	0	0	0	0	0	0	0	0	11	0	3	0	0	0	0
391	ASV_391	Bacteria	Proteobacteria	Gammaproteobacteria	Pasteurellales	Pasteurellaceae	Haemophilus	g_Haemophilus	0	0	17	0	0	0	0	0	0	0	0	0	0	0	0	0	0	0	0	0	0	0	0	0	0	0	0	0	0	0	0	0	0	0	0	0	0	0	0	0	0
392	ASV_392	Bacteria	Actinobacteriota	Actinobacteria	Actinomycetales	Actinomycetaceae	Actinomyces	g_Actinomyces	0	0	0	0	0	0	0	0	0	0	0	0	0	17	0	0	0	0	0	0	0	0	0	0	0	0	0	0	0	0	0	0	0	0	0	0	0	0	0	0	0
393	ASV_393	Bacteria	Bacteroidota	Bacteroidia	Bacteroidales	Prevotellaceae	Prevotella	g_Prevotella	0	0	0	0	0	0	0	0	0	0	0	0	0	0	0	0	0	0	0	0	0	11	0	0	0	0	0	0	0	0	0	0	0	0	0	0	0	0	0	0	0
394	ASV_394	Bacteria	Bacteroidota	Bacteroidia	Flavobacteriales	Flavobacteriaceae	Capnocytophaga	g_Capnocytophaga	0	0	0	0	0	0	0	0	0	0	0	0	0	0	0	0	0	0	0	0	0	0	0	0	0	0	0	0	0	0	0	0	0	17	0	0	0	0	0	0	0
395	ASV_395	Bacteria	Deinococcota	Deinococci	Deinococcales	Deinococcaceae	Deinococcus	g_Deinococcus	0	0	0	0	0	0	0	0	0	0	0	0	0	0	0	0	0	0	0	0	0	0	0	0	0	0	0	0	0	0	0	0	0	0	0	17	0	0	0	0	0
396	ASV_396	Bacteria	Actinobacteriota	Actinobacteria	Actinomycetales	Actinomycetaceae	Actinomyces	naeslundii	0	0	0	0	0	0	0	0	0	0	0	0	0	0	0	0	0	0	0	0	0	0	0	0	0	0	0	0	0	0	0	0	0	0	0	17	0	0	0	0	0
397	ASV_397	Bacteria	Actinobacteriota	Actinobacteria	Corynebacteriales	Corynebacteriaceae	Corynebacterium	g_Corynebacterium	0	0	0	0	0	0	9	0	0	0	0	0	0	0	0	0	0	0	0	0	0	0	0	0	0	0	0	0	0	0	0	0	7	0	0	0	0	0	0	0	0
398	ASV_398	Bacteria	Proteobacteria	Gammaproteobacteria	Thiotrichales	Thiotrichaceae	f_Thiotrichaceae	f_Thiotrichaceae	0	0	0	0	0	0	0	0	0	0	0	0	0	0	0	0	0	0	0	0	0	0	0	0	0	0	0	0	0	0	0	0	0	0	0	16	0	0	0	0	0
399	ASV_399	Bacteria	Firmicutes	Clostridia	Peptostreptococcales-Tissierellales	Anaerovoracaceae	f_Anaerovoracaceae	f_Anaerovoracaceae	0	0	0	0	0	0	0	5	2	8	0	0	0	0	0	0	0	0	0	0	0	0	0	0	0	0	0	0	0	0	0	0	0	0	0	0	0	0	0	0	0
400	ASV_400	Bacteria	Firmicutes	Negativicutes	Veillonellales-Selenomonadales	Veillonellaceae	Veillonella	g_Veillonella	0	0	0	0	0	0	0	0	0	15	0	0	0	0	0	0	0	0	0	0	0	0	0	0	0	0	0	0	0	0	0	0	0	0	0	0	0	0	0	0	0
401	ASV_401	Bacteria	Firmicutes	Clostridia	Lachnospirales	Lachnospiraceae	Oribacterium	parvum	0	0	0	0	0	0	0	0	0	7	0	0	0	0	0	0	0	0	0	0	0	0	0	0	0	0	0	0	0	0	0	3	0	0	5	0	0	0	0	0	0
402	ASV_402	Bacteria	Bacteroidota	Bacteroidia	Flavobacteriales	Weeksellaceae	Bergeyella	g_Bergeyella	0	0	0	0	0	0	0	0	0	0	0	3	0	0	0	0	0	12	0	0	0	0	0	0	0	0	0	0	0	0	0	0	0	0	0	0	0	0	0	0	0
403	ASV_403	Bacteria	Actinobacteriota	Actinobacteria	Actinomycetales	Actinomycetaceae	Actinomyces	g_Actinomyces	0	0	0	0	0	0	0	0	0	0	0	0	0	15	0	0	0	0	0	0	0	0	0	0	0	0	0	0	0	0	0	0	0	0	0	0	0	0	0	0	0
404	ASV_404	Bacteria	Proteobacteria	Gammaproteobacteria	Enterobacterales	Enterobacteriaceae	Klebsiella	pneumoniae	0	0	0	0	0	0	0	0	0	0	0	0	0	0	0	0	0	0	0	0	0	0	0	0	0	15	0	0	0	0	0	0	0	0	0	0	0	0	0	0	0
405	ASV_405	Bacteria	Fusobacteriota	Fusobacteriia	Fusobacteriales	Fusobacteriaceae	Fusobacterium	g_Fusobacterium	0	0	0	0	0	0	0	0	0	0	0	0	0	0	0	0	0	0	0	0	0	0	0	0	0	0	0	0	15	0	0	0	0	0	0	0	0	0	0	0	0
407	ASV_407	Bacteria	Patescibacteria	Saccharimonadia	Saccharimonadales	Saccharimonadaceae	f_Saccharimonadaceae	f_Saccharimonadaceae	0	0	0	0	0	0	4	10	0	0	0	0	0	0	0	0	0	0	0	0	0	0	0	0	0	0	0	0	0	0	0	0	0	0	0	0	0	0	0	0	0
408	ASV_408	Bacteria	Proteobacteria	Gammaproteobacteria	Burkholderiales	Neisseriaceae	Kingella	g_Kingella	0	0	0	0	0	0	0	0	0	0	0	14	0	0	0	0	0	0	0	0	0	0	0	0	0	0	0	0	0	0	0	0	0	0	0	0	0	0	0	0	0
409	ASV_409	Bacteria	Patescibacteria	Gracilibacteria	c_Gracilibacteria	c_Gracilibacteria	c_Gracilibacteria	c_Gracilibacteria	0	0	0	0	0	0	0	0	0	0	0	0	0	7	0	0	0	0	0	0	0	0	0	0	0	0	0	0	7	0	0	0	0	0	0	0	0	0	0	0	0
410	ASV_410	Bacteria	Proteobacteria	Gammaproteobacteria	Enterobacterales	Enterobacteriaceae	Enterobacter	g_Enterobacter	0	13	0	0	0	0	0	0	0	0	0	0	0	0	0	0	0	0	0	0	0	0	0	0	0	0	0	0	0	0	0	0	0	0	0	0	0	0	0	0	0
411	ASV_411	Bacteria	Actinobacteriota	Actinobacteria	Corynebacteriales	Corynebacteriaceae	Corynebacterium	g_Corynebacterium	0	0	0	0	0	0	0	0	0	4	0	0	0	0	0	0	0	0	0	0	0	3	0	0	0	0	0	0	0	0	0	0	0	0	0	0	0	0	0	0	0
412	ASV_412	Bacteria	Firmicutes	Bacilli	Lactobacillales	Streptococcaceae	Streptococcus	g_Streptococcus	0	0	0	0	0	0	0	0	0	0	0	0	0	0	0	0	13	0	0	0	0	0	0	0	0	0	0	0	0	0	0	0	0	0	0	0	0	0	0	0	0
413	ASV_413	Bacteria	Actinobacteriota	Actinobacteria	Actinomycetales	Actinomycetaceae	Actinomyces	g_Actinomyces	0	0	0	0	0	0	0	0	0	0	0	0	0	0	0	0	0	0	0	0	0	13	0	0	0	0	0	0	0	0	0	0	0	0	0	0	0	0	0	0	0
414	ASV_414	Bacteria	Fusobacteriota	Fusobacteriia	Fusobacteriales	Fusobacteriaceae	Fusobacterium	g_Fusobacterium	0	0	0	0	0	0	0	0	0	0	0	0	0	0	0	0	0	0	0	0	0	0	0	0	0	0	0	0	0	0	13	0	0	0	0	0	0	0	0	0	0
415	ASV_415	Bacteria	Fusobacteriota	Fusobacteriia	Fusobacteriales	Leptotrichiaceae	Leptotrichia	g_Leptotrichia	0	0	0	0	0	0	0	0	0	0	0	0	0	0	0	0	0	0	0	0	0	0	0	0	0	0	0	0	0	0	0	0	0	0	13	0	0	0	0	0	0
416	ASV_416	Bacteria	Proteobacteria	Gammaproteobacteria	Burkholderiales	Comamonadaceae	Curvibacter	gracilis	0	0	0	0	0	0	0	0	0	0	0	0	0	0	0	0	0	0	0	0	0	0	0	0	0	0	0	0	0	0	0	0	0	0	13	0	0	0	0	0	0
417	ASV_417	Bacteria	Firmicutes	Bacilli	Lactobacillales	Carnobacteriaceae	Granulicatella	g_Granulicatella	0	0	0	0	0	0	0	0	0	0	0	0	0	0	0	0	0	0	0	0	0	0	0	0	0	0	0	0	0	0	0	0	0	0	0	0	0	0	0	0	0
419	ASV_419	Bacteria	Firmicutes	Negativicutes	Veillonellales-Selenomonadales	Selenomonadaceae	Selenomonas	g_Selenomonas	0	0	0	0	0	0	5	0	0	0	0	0	0	0	0	0	0	0	0	0	0	0	0	0	0	0	0	0	0	0	0	0	0	0	0	0	0	0	0	0	0
420	ASV_420	Bacteria	Bacteroidota	Bacteroidia	Bacteroidales	Porphyromonadaceae	Porphyromonas	g_Porphyromonas	0	0	0	0	0	0	0	0	12	0	0	0	0	0	0	0	0	0	0	0	0	0	0	0	0	0	0	0	0	0	0	0	0	0	0	0	0	0	0	0	0
421	ASV_421	Bacteria	Fusobacteriota	Fusobacteriia	Fusobacteriales	Leptotrichiaceae	Leptotrichia	goodfellowii	0	0	0	0	0	0	0	0	0	0	0	0	0	0	0	0	0	6	0	0	0	0	0	0	0	0	0	0	3	0	0	0	0	0	0	0	0	0	0	0	0
422	ASV_422	Bacteria	Bacteroidota	Bacteroidia	Bacteroidales	Porphyromonadaceae	Porphyromonas	g_Porphyromonas	0	0	0	0	0	0	0	0	0	0	0	0	0	0	0	0	0	0	12	0	0	0	0	0	0	0	0	0	0	0	0	0	0	0	0	0	0	0	0	0	0
423	ASV_423	Bacteria	Firmicutes	Bacilli	Lactobacillales	Streptococcaceae	Streptococcus	g_Streptococcus	0	0	0	0	0	0	0	0	0	0	0	0	0	0	0	0	0	0	0	0	12	0	0	0	0	0	0	0	0	0	0	0	0	0	0	0	0	0	0	0	0
424	ASV_424	Bacteria	Actinobacteriota	Actinobacteria	Actinomycetales	Actinomycetaceae	Actinomyces	g_Actinomyces	0	0	0	0	0	0	0	0	0	0	0	0	0	0	0	0	0	0	0	0	0	0	0	0	0	7	0	0	0	0	0	0	0	0	0	0	0	0	0	5	0
425	ASV_425	Bacteria	Proteobacteria	Gammaproteobacteria	Pasteurellales	Pasteurellaceae	Aggregatibacter	g_Aggregatibacter	0	0	0	0	0	0	0	0	0	0	0	0	0	0	0	0	0	0	0	0	0	0	0	0	0	0	12	0	0	0	0	0	0	0	0	0	0	0	0	0	0
426	ASV_426	Bacteria	Proteobacteria	Gammaproteobacteria	Pseudomonadales	Pseudomonadaceae	Pseudomonas	g_Pseudomonas	0	0	0	0	0	0	0	0	0	0	0	0	0	0	0	0	0	0	0	0	0	0	0	0	0	0	0	0	2	0	3	0	0	0	4	0	3	0	0	0	0
427	ASV_427	Bacteria	Patescibacteria	Saccharimonadia	Saccharimonadales	o_Saccharimonadales	o_Saccharimonadales	o_Saccharimonadales	0	0	0	0	0	0	0	0	0	0	0	0	0	0	0	0	0	0	0	0	0	0	0	0	0	0	0	0	0	0	0	12	0	0	0	0	0	0	0	0	0
428	ASV_428	Bacteria	Firmicutes	Negativicutes	Veillonellales-Selenomonadales	Selenomonadaceae	Selenomonas	g_Selenomonas	0	0	0	0	0	0	0	0	0	0	0	0	0	0	0	0	0	0	0	0	0	0	0	0	0	0	0	0	0	0	0	0	0	12	0	0	0	0	0	0	0
429	ASV_429	Bacteria	Firmicutes	Bacilli	Bacillales	Bacillaceae	Anaerobacillus	g_Anaerobacillus	0	0	0	0	0	0	0	0	0	0	0	0	0	0	0	0	0	0	0	0	0	0	0	0	0	0	0	0	0	0	0	0	0	0	0	12	0	0	0	0	0
430	ASV_430	Bacteria	Actinobacteriota	Actinobacteria	Actinomycetales	Actinomycetaceae	Actinomyces	g_Actinomyces	0	0	0	0	0	0	0	0	0	0	0	0	0	0	0	0	0	0	0	0	0	0	0	0	0	0	0	0	0	0	0	0	0	0	0	0	0	0	0	12	0
431	ASV_431	Bacteria	Patescibacteria	Saccharimonadia	Saccharimonadales	o_Saccharimonadales	o_Saccharimonadales	o_Saccharimonadales	0	0	0	0	0	0	0	0	0	0	0	0	0	0	0	0	0	0	0	0	0	0	0	0	0	0	0	0	0	0	0	0	0	0	0	0	0	0	0	0	0
432	ASV_432	Bacteria	Proteobacteria	Gammaproteobacteria	Enterobacterales	Enterobacteriaceae	Enterobacter	g_Enterobacter	0	11	0	0	0	0	0	0	0	0	0	0	0	0	0	0	0	0	0	0	0	0	0	0	0	0	0	0	0	0	0	0	0	0	0	0	0	0	0	0	0
433	ASV_433	Bacteria	Firmicutes	Bacilli	Lactobacillales	Streptococcaceae	f_Streptococcaceae	f_Streptococcaceae	0	0	11	0	0	0	0	0	0	0	0	0	0	0	0	0	0	0	0	0	0	0	0	0	0	0	0	0	0	0	0	0	0	0	0	0	0	0	0	0	0
434	ASV_434	Bacteria	Bacteroidota	Bacteroidia	Bacteroidales	Porphyromonadaceae	Porphyromonas	g_Porphyromonas	0	0	0	0	0	0	0	0	11	0	0	0	0	0	0	0	0	0	0	0	0	0	0	0	0	0	0	0	0	0	0	0	0	0	0	0	0	0	0	0	0
435	ASV_435	Bacteria	Proteobacteria	Gammaproteobacteria	Pasteurellales	Pasteurellaceae	Haemophilus	haemolyticus	0	0	0	0	0	0	0	0	0	0	11	0	0	0	0	0	0	0	0	0	0	0	0	0	0	0	0	0	0	0	0	0	0	0	0	0	0	0	0	0	0
436	ASV_436	Bacteria	Campilobacterota	Campylobacteria	Campylobacterales	Campylobacteraceae	Campylobacter	gracilis	0	0	0	0	0	0	0	0	0	0	0	0	0	0	0	0	0	0	2	0	0	0	0	0	0	0	0	0	5	0	0	4	0	0	0	0	0	0	0	0	0
437	ASV_437	Bacteria	Actinobacteriota	Actinobacteria	Corynebacteriales	Corynebacteriaceae	Corynebacterium	g_Corynebacterium	0	0	0	0	0	0	0	0	0	0	0	0	0	0	0	0	0	0	0	5	0	0	0	0	0	0	0	0	0	0	0	0	0	0	0	0	0	0	0	6	0
438	ASV_438	Bacteria	Fusobacteriota	Fusobacteriia	Fusobacteriales	Leptotrichiaceae	Leptotrichia	g_Leptotrichia	0	0	0	0	0	0	0	0	0	0	0	0	0	0	0	0	0	0	0	3	0	0	0	0	0	0	0	0	0	0	0	0	0	0	0	0	0	8	0	0	0
439	ASV_439	Bacteria	Proteobacteria	Gammaproteobacteria	Burkholderiales	Neisseriaceae	Kingella	g_Kingella	0	0	0	0	0	0	0	0	0	0	0	0	0	0	0	0	0	0	0	0	0	0	0	0	0	0	0	0	0	0	0	0	7	4	0	0	0	0	0	0	0
440	ASV_440	Bacteria	Proteobacteria	Gammaproteobacteria	Oceanospirillales	Halomonadaceae	Halomonas	g_Halomonas	0	0	0	0	0	0	0	0	0	0	0	0	0	0	0	0	0	0	0	0	0	0	0	0	0	0	0	0	0	0	0	0	0	0	11	0	0	0	0	0	0
441	ASV_441	Bacteria	Actinobacteriota	Actinobacteria	Actinomycetales	Actinomycetaceae	Actinomyces	g_Actinomyces	0	0	0	0	0	0	0	0	0	0	0	0	0	0	0	0	0	0	0	0	0	0	0	0	0	0	0	0	0	0	0	0	0	0	0	0	0	0	11	0	0
442	ASV_442	Bacteria	Bacteroidota	Bacteroidia	Bacteroidales	Prevotellaceae	Prevotella	histicola	0	0	0	0	0	0	0	0	0	0	0	0	0	0	0	0	0	0	0	0	0	0	0	0	0	0	0	0	0	0	0	0	0	0	0	0	0	0	0	0	0
443	ASV_443	Bacteria	Firmicutes	Negativicutes	Veillonellales-Selenomonadales	Selenomonadaceae	Selenomonas	g_Selenomonas	0	0	0	0	0	0	0	0	0	0	0	0	0	0	0	0	0	0	0	0	0	0	0	0	0	0	0	0	0	0	0	0	0	0	0	0	0	0	0	0	0
444	ASV_444	Bacteria	Actinobacteriota	Actinobacteria	Actinomycetales	Actinomycetaceae	Actinomyces	g_Actinomyces	0	0	0	0	0	0	0	0	0	0	0	0	0	0	0	0	0	0	0	0	0	0	0	0	0	0	0	0	0	0	0	0	0	0	0	0	0	0	0	0	0
447	ASV_447	Bacteria	Proteobacteria	Gammaproteobacteria	Pasteurellales	Pasteurellaceae	f_Pasteurellaceae	f_Pasteurellaceae	0	10	0	0	0	0	0	0	0	0	0	0	0	0	0	0	0	0	0	0	0	0	0	0	0	0	0	0	0	0	0	0	0	0	0	0	0	0	0	0	0
448	ASV_448	Bacteria	Bacteroidota	Bacteroidia	Flavobacteriales	Flavobacteriaceae	Capnocytophaga	haemolytica	0	0	0	0	0	0	0	7	0	0	0	0	0	0	0	0	0	0	0	0	0	0	0	0	0	0	0	0	0	0	0	0	0	0	0	0	0	0	0	0	0
449	ASV_449	Bacteria	Bacteroidota	Bacteroidia	Bacteroidales	Porphyromonadaceae	Porphyromonas	g_Porphyromonas	0	0	0	0	0	0	0	0	10	0	0	0	0	0	0	0	0	0	0	0	0	0	0	0	0	0	0	0	0	0	0	0	0	0	0	0	0	0	0	0	0
450	ASV_450	Bacteria	Patescibacteria	Saccharimonadia	Saccharimonadales	Saccharimonadaceae	Candidatus_Saccharimonas	g_Candidatus_Saccharimonas	0	0	0	0	0	0	0	0	0	0	0	0	0	10	0	0	0	0	0	0	0	0	0	0	0	0	0	0	0	0	0	0	0	0	0	0	0	0	0	0	0
451	ASV_451	Bacteria	Fusobacteriota	Fusobacteriia	Fusobacteriales	Leptotrichiaceae	Leptotrichia	hofstadii	0	0	0	0	0	0	0	0	0	0	0	0	0	10	0	0	0	0	0	0	0	0	0	0	0	0	0	0	0	0	0	0	0	0	0	0	0	0	0	0	0
452	ASV_452	Bacteria	Bacteroidota	Bacteroidia	Bacteroidales	Prevotellaceae	Prevotella	g_Prevotella	0	0	0	0	0	0	0	0	0	0	0	0	0	0	0	0	0	0	0	0	0	10	0	0	0	0	0	0	0	0	0	0	0	0	0	0	0	0	0	0	0
453	ASV_453	Bacteria	Proteobacteria	Gammaproteobacteria	Burkholderiales	Neisseriaceae	Neisseria	g_Neisseria	0	0	0	0	0	0	0	0	0	0	0	0	0	0	0	0	0	0	0	0	0	0	0	0	0	0	1	0	0	0	0	0	4	0	3	0	0	0	0	2	0
454	ASV_454	Bacteria	Firmicutes	Bacilli	Staphylococcales	Staphylococcaceae	Staphylococcus	g_Staphylococcus	0	0	0	0	0	0	0	0	0	0	0	0	0	0	0	0	0	0	0	0	0	0	0	0	0	0	0	0	0	0	0	0	0	0	0	10	0	0	0	0	0
456	ASV_456	Bacteria	Bacteroidota	Bacteroidia	Flavobacteriales	Flavobacteriaceae	Capnocytophaga	g_Capnocytophaga	0	0	0	0	0	0	0	0	0	0	0	0	9	0	0	0	0	0	0	0	0	0	0	0	0	0	0	0	0	0	0	0	0	0	0	0	0	0	0	0	0
457	ASV_457	Bacteria	Bacteroidota	Bacteroidia	Bacteroidales	Prevotellaceae	Prevotella	g_Prevotella	0	0	0	0	0	0	0	0	0	0	0	0	0	9	0	0	0	0	0	0	0	0	0	0	0	0	0	0	0	0	0	0	0	0	0	0	0	0	0	0	0
458	ASV_458	Bacteria	Bacteroidota	Bacteroidia	Flavobacteriales	Weeksellaceae	Bergeyella	g_Bergeyella	0	0	0	0	0	0	0	0	0	0	0	0	0	0	0	0	0	9	0	0	0	0	0	0	0	0	0	0	0	0	0	0	0	0	0	0	0	0	0	0	0
459	ASV_459	Bacteria	Firmicutes	Clostridia	Clostridia_UCG-014	o_Clostridia_UCG-014	o_Clostridia_UCG-014	o_Clostridia_UCG-014	0	0	0	0	0	0	0	0	0	0	0	0	0	0	0	0	0	0	0	0	0	0	0	0	0	0	0	0	0	0	0	0	0	0	0	9	0	0	0	0	0
460	ASV_460	Bacteria	Bacteroidota	Bacteroidia	Bacteroidales	Prevotellaceae	Alloprevotella	g_Alloprevotella	0	0	0	0	0	0	0	0	0	0	0	0	0	0	0	0	0	0	0	0	0	0	0	0	0	0	0	0	0	0	0	0	0	0	0	0	0	9	0	0	0
461	ASV_461	Bacteria	Patescibacteria	Saccharimonadia	Saccharimonadales	o_Saccharimonadales	o_Saccharimonadales	o_Saccharimonadales	0	0	0	0	0	0	0	0	0	8	0	0	0	0	0	0	0	0	0	0	0	0	0	0	0	0	0	0	0	0	0	0	0	0	0	0	0	0	0	0	0
462	ASV_462	Bacteria	Firmicutes	Negativicutes	Veillonellales-Selenomonadales	Selenomonadaceae	Selenomonas	g_Selenomonas	0	0	0	0	0	0	0	0	0	0	0	0	0	0	2	0	0	0	0	0	0	0	0	0	0	0	0	0	0	6	0	0	0	0	0	0	0	0	0	0	0
463	ASV_463	Bacteria	Actinobacteriota	Actinobacteria	Actinomycetales	Actinomycetaceae	Actinomyces	g_Actinomyces	0	0	0	0	0	0	0	0	0	0	0	0	0	0	0	0	0	0	0	0	0	8	0	0	0	0	0	0	0	0	0	0	0	0	0	0	0	0	0	0	0
464	ASV_464	Bacteria	Fusobacteriota	Fusobacteriia	Fusobacteriales	Leptotrichiaceae	Leptotrichia	g_Leptotrichia	0	0	0	0	0	0	0	0	0	0	0	0	0	0	0	0	0	0	0	0	0	0	8	0	0	0	0	0	0	0	0	0	0	0	0	0	0	0	0	0	0
465	ASV_465	Bacteria	Firmicutes	Bacilli	Staphylococcales	Staphylococcaceae	Staphylococcus	g_Staphylococcus	0	0	0	0	0	0	0	0	0	0	0	0	0	0	0	0	0	0	0	0	0	0	0	0	0	0	0	0	0	0	2	0	0	0	2	0	0	0	0	4	0
466	ASV_466	Bacteria	Proteobacteria	Alphaproteobacteria	Rhizobiales	Beijerinckiaceae	Methylobacterium-Methylorubrum	g_Methylobacterium-Methylorubrum	0	0	0	0	0	0	0	0	0	0	0	0	0	0	0	0	0	0	0	0	0	0	0	0	0	0	0	0	0	0	0	0	0	0	8	0	0	0	0	0	0
467	ASV_467	Bacteria	Firmicutes	Bacilli	Bacillales	Bacillaceae	Anaerobacillus	g_Anaerobacillus	0	0	0	0	0	0	0	0	0	0	0	0	0	0	0	0	0	0	0	0	0	0	0	0	0	0	0	0	0	0	0	0	0	0	0	8	0	0	0	0	0
468	ASV_468	Bacteria	Proteobacteria	Gammaproteobacteria	Thiotrichales	Thiotrichaceae	f_Thiotrichaceae	f_Thiotrichaceae	0	0	0	0	0	0	0	0	0	0	0	0	0	0	0	0	0	0	0	0	0	0	0	0	0	0	0	0	0	0	0	0	0	0	0	8	0	0	0	0	0
469	ASV_469	Bacteria	Firmicutes	Clostridia	Lachnospirales	Lachnospiraceae	Catonella	g_Catonella	0	0	0	0	0	0	0	0	0	0	0	0	0	0	0	0	0	0	0	0	0	0	0	0	0	0	0	0	0	0	0	0	0	0	0	0	0	0	0	0	0
470	ASV_470	Bacteria	Firmicutes	Bacilli	Staphylococcales	Staphylococcaceae	Staphylococcus	epidermidis	0	0	0	0	0	0	0	0	0	0	0	0	0	0	0	0	0	0	0	0	0	0	0	0	0	0	0	0	0	0	0	0	0	0	0	0	0	0	0	0	0
471	ASV_471	Bacteria	Proteobacteria	Gammaproteobacteria	Pseudomonadales	Moraxellaceae	Acinetobacter	g_Acinetobacter	0	0	0	0	0	0	0	0	0	0	0	0	0	0	0	0	0	0	0	0	0	0	0	0	0	0	0	0	0	0	0	0	0	0	0	0	0	0	0	0	0
472	ASV_472	Bacteria	Fusobacteriota	Fusobacteriia	Fusobacteriales	Leptotrichiaceae	Leptotrichia	wadei	0	0	0	0	0	0	0	0	0	7	0	0	0	0	0	0	0	0	0	0	0	0	0	0	0	0	0	0	0	0	0	0	0	0	0	0	0	0	0	0	0
473	ASV_473	Bacteria	Patescibacteria	Saccharimonadia	Saccharimonadales	Saccharimonadaceae	Candidatus_Saccharimonas	g_Candidatus_Saccharimonas	0	0	0	0	0	0	0	0	0	4	0	0	0	0	0	0	0	0	0	0	0	0	0	0	0	0	0	0	0	0	0	0	0	0	0	0	0	0	0	0	0
474	ASV_474	Bacteria	Patescibacteria	Saccharimonadia	Saccharimonadales	o_Saccharimonadales	o_Saccharimonadales	o_Saccharimonadales	0	0	0	0	0	0	0	0	0	0	0	0	0	7	0	0	0	0	0	0	0	0	0	0	0	0	0	0	0	0	0	0	0	0	0	0	0	0	0	0	0
475	ASV_475	Bacteria	Fusobacteriota	Fusobacteriia	Fusobacteriales	Fusobacteriaceae	Fusobacterium	g_Fusobacterium	0	0	0	0	0	0	0	0	0	0	0	0	0	7	0	0	0	0	0	0	0	0	0	0	0	0	0	0	0	0	0	0	0	0	0	0	0	0	0	0	0
476	ASV_476	Bacteria	Firmicutes	Negativicutes	Veillonellales-Selenomonadales	Selenomonadaceae	f_Selenomonadaceae	f_Selenomonadaceae	0	0	0	0	0	0	0	0	0	0	0	0	0	0	0	0	0	0	0	0	0	7	0	0	0	0	0	0	0	0	0	0	0	0	0	0	0	0	0	0	0
477	ASV_477	Bacteria	Campilobacterota	Campylobacteria	Campylobacterales	Campylobacteraceae	Campylobacter	g_Campylobacter	0	0	0	0	0	0	0	0	0	0	0	0	0	0	0	0	0	0	0	0	0	7	0	0	0	0	0	0	0	0	0	0	0	0	0	0	0	0	0	0	0
478	ASV_478	Bacteria	Proteobacteria	Gammaproteobacteria	Pasteurellales	Pasteurellaceae	Aggregatibacter	g_Aggregatibacter	0	0	0	0	0	0	0	0	0	0	0	0	0	0	0	0	0	0	0	0	0	0	0	0	0	0	7	0	0	0	0	0	0	0	0	0	0	0	0	0	0
479	ASV_479	Bacteria	Firmicutes	Bacilli	Bacillales	Bacillaceae	Bacillus	g_Bacillus	0	0	0	0	0	0	0	0	0	0	0	0	0	0	0	0	0	0	0	0	0	0	0	0	0	0	0	0	0	0	0	0	0	0	7	0	0	0	0	0	0
480	ASV_480	Bacteria	Proteobacteria	Gammaproteobacteria	Burkholderiales	Neisseriaceae	Conchiformibius	g_Conchiformibius	0	0	0	0	0	0	0	0	0	0	0	0	0	0	0	0	0	0	0	0	0	0	0	0	0	0	0	0	0	0	0	0	0	0	0	0	0	7	0	0	0
481	ASV_481	Bacteria	Bacteroidota	Bacteroidia	Bacteroidales	Prevotellaceae	Alloprevotella	g_Alloprevotella	0	0	0	0	0	0	0	0	0	0	0	0	0	0	0	0	0	0	0	0	0	0	0	0	0	0	0	0	0	0	0	0	0	0	0	0	0	0	7	0	0
482	ASV_482	Bacteria	Proteobacteria	Alphaproteobacteria	Sphingomonadales	Sphingomonadaceae	Sphingomonas	g_Sphingomonas	0	0	0	0	0	0	0	0	0	0	0	0	0	0	0	0	0	0	0	0	0	0	0	0	0	0	0	0	0	0	0	0	0	0	0	0	0	0	0	0	0
483	ASV_483	Bacteria	Firmicutes	Negativicutes	Veillonellales-Selenomonadales	Selenomonadaceae	Centipeda	g_Centipeda	0	0	0	0	0	0	0	6	0	0	0	0	0	0	0	0	0	0	0	0	0	0	0	0	0	0	0	0	0	0	0	0	0	0	0	0	0	0	0	0	0
484	ASV_484	Bacteria	Spirochaetota	Spirochaetia	Spirochaetales	Spirochaetaceae	Treponema	lecithinolyticum	0	0	0	0	0	0	0	6	0	0	0	0	0	0	0	0	0	0	0	0	0	0	0	0	0	0	0	0	0	0	0	0	0	0	0	0	0	0	0	0	0
485	ASV_485	Bacteria	Firmicutes	Negativicutes	Veillonellales-Selenomonadales	Selenomonadaceae	Selenomonas	g_Selenomonas	0	0	0	0	0	0	0	6	0	0	0	0	0	0	0	0	0	0	0	0	0	0	0	0	0	0	0	0	0	0	0	0	0	0	0	0	0	0	0	0	0
486	ASV_486	Bacteria	Bacteroidota	Bacteroidia	Bacteroidales	Tannerellaceae	Tannerella	forsythia	0	0	0	0	0	0	0	4	0	0	0	0	0	0	0	0	0	0	0	0	0	0	0	0	0	0	0	0	0	0	2	0	0	0	0	0	0	0	0	0	0
487	ASV_487	Bacteria	Proteobacteria	Gammaproteobacteria	Pasteurellales	Pasteurellaceae	Aggregatibacter	g_Aggregatibacter	0	0	0	0	0	0	0	0	0	0	6	0	0	0	0	0	0	0	0	0	0	0	0	0	0	0	0	0	0	0	0	0	0	0	0	0	0	0	0	0	0
488	ASV_488	Bacteria	Firmicutes	Negativicutes	Veillonellales-Selenomonadales	Veillonellaceae	Veillonella	g_Veillonella	0	0	0	0	0	0	0	0	0	0	0	0	0	6	0	0	0	0	0	0	0	0	0	0	0	0	0	0	0	0	0	0	0	0	0	0	0	0	0	0	0
489	ASV_489	Bacteria	Proteobacteria	Gammaproteobacteria	Burkholderiales	Neisseriaceae	Neisseria	g_Neisseria	0	0	0	0	0	0	0	0	0	0	0	0	0	6	0	0	0	0	0	0	0	0	0	0	0	0	0	0	0	0	0	0	0	0	0	0	0	0	0	0	0
490	ASV_490	Bacteria	Firmicutes	Clostridia	Peptostreptococcales-Tissierellales	Anaerovoracaceae	Mogibacterium	g_Mogibacterium	0	0	0	0	0	0	0	0	0	0	0	0	0	0	0	0	0	2	0	0	0	0	0	0	0	0	0	0	0	0	0	4	0	0	0	0	0	0	0	0	0
491	ASV_491	Bacteria	Proteobacteria	Gammaproteobacteria	Burkholderiales	Neisseriaceae	f_Neisseriaceae	f_Neisseriaceae	0	0	0	0	0	0	0	0	0	0	0	0	0	0	0	0	0	0	0	2	0	0	0	0	0	0	0	0	0	0	0	0	0	0	0	0	0	0	0	4	0
492	ASV_492	Bacteria	Firmicutes	Clostridia	Clostridia_UCG-014	o_Clostridia_UCG-014	o_Clostridia_UCG-014	o_Clostridia_UCG-014	0	0	0	0	0	0	0	0	0	0	0	0	0	0	0	0	0	0	0	0	0	6	0	0	0	0	0	0	0	0	0	0	0	0	0	0	0	0	0	0	0
493	ASV_493	Bacteria	Firmicutes	Negativicutes	Veillonellales-Selenomonadales	Selenomonadaceae	Selenomonas	g_Selenomonas	0	0	0	0	0	0	0	0	0	0	0	0	0	0	0	0	0	0	0	0	0	6	0	0	0	0	0	0	0	0	0	0	0	0	0	0	0	0	0	0	0
494	ASV_494	Bacteria	Firmicutes	Bacilli	Lactobacillales	Streptococcaceae	Streptococcus	g_Streptococcus	0	0	0	0	0	0	0	0	0	0	0	0	0	0	0	0	0	0	0	0	0	0	0	0	0	0	0	0	0	0	0	6	0	0	0	0	0	0	0	0	0
495	ASV_495	Bacteria	Bacteroidota	Bacteroidia	Flavobacteriales	Flavobacteriaceae	Capnocytophaga	g_Capnocytophaga	0	0	0	0	0	0	0	0	0	0	0	0	0	0	0	0	0	0	0	0	0	0	0	0	0	0	0	0	0	0	0	6	0	0	0	0	0	0	0	0	0
496	ASV_496	Bacteria	Bacteroidota	Bacteroidia	Bacteroidales	Marinilabiliaceae	f_Marinilabiliaceae	f_Marinilabiliaceae	0	0	0	0	0	0	0	0	0	0	0	0	0	0	0	0	0	0	0	0	0	0	0	0	0	0	0	0	0	0	0	0	0	0	6	0	0	0	0	0	0
497	ASV_497	Bacteria	Actinobacteriota	Actinobacteria	Corynebacteriales	Corynebacteriaceae	Corynebacterium	g_Corynebacterium	0	0	0	0	0	0	0	0	0	0	0	0	0	0	0	0	0	0	0	0	0	0	0	0	0	0	0	0	0	0	0	0	0	0	0	6	0	0	0	0	0
498	ASV_498	Bacteria	Firmicutes	Clostridia	Clostridia_UCG-014	o_Clostridia_UCG-014	o_Clostridia_UCG-014	o_Clostridia_UCG-014	0	0	0	0	0	0	0	0	0	0	0	0	0	0	0	0	0	0	0	0	0	0	0	0	0	0	0	0	0	0	0	0	0	0	0	6	0	0	0	0	0
499	ASV_499	Bacteria	Actinobacteriota	Actinobacteria	Propionibacteriales	Nocardioidaceae	Nocardioides	g_Nocardioides	0	0	0	0	0	0	0	0	0	0	0	0	0	0	0	0	0	0	0	0	0	0	0	0	0	0	0	0	0	0	0	0	0	0	0	6	0	0	0	0	0
500	ASV_500	Bacteria	Campilobacterota	Campylobacteria	Campylobacterales	Campylobacteraceae	Campylobacter	g_Campylobacter	0	0	0	0	0	0	0	0	0	0	0	0	0	0	0	0	0	0	0	0	0	0	0	0	0	0	0	0	0	0	0	0	0	0	0	0	0	6	0	0	0
501	ASV_501	Bacteria	Proteobacteria	Gammaproteobacteria	Pseudomonadales	Moraxellaceae	Enhydrobacter	g_Enhydrobacter	0	0	5	0	0	0	0	0	0	0	0	0	0	0	0	0	0	0	0	0	0	0	0	0	0	0	0	0	0	0	0	0	0	0	0	0	0	0	0	0	0
502	ASV_502	Bacteria	Desulfobacterota	Desulfuromonadia	Geobacterales	Geobacteraceae	Geobacter	g_Geobacter	0	0	0	0	5	0	0	0	0	0	0	0	0	0	0	0	0	0	0	0	0	0	0	0	0	0	0	0	0	0	0	0	0	0	0	0	0	0	0	0	0
503	ASV_503	Bacteria	Proteobacteria	Gammaproteobacteria	Enterobacterales	Enterobacteriaceae	Citrobacter	g_Citrobacter	0	0	0	0	5	0	0	0	0	0	0	0	0	0	0	0	0	0	0	0	0	0	0	0	0	0	0	0	0	0	0	0	0	0	0	0	0	0	0	0	0
504	ASV_504	Bacteria	Patescibacteria	Saccharimonadia	Saccharimonadales	o_Saccharimonadales	o_Saccharimonadales	o_Saccharimonadales	0	0	0	0	0	0	0	0	0	0	0	0	5	0	0	0	0	0	0	0	0	0	0	0	0	0	0	0	0	0	0	0	0	0	0	0	0	0	0	0	0
505	ASV_505	Bacteria	Campilobacterota	Campylobacteria	Campylobacterales	Campylobacteraceae	Campylobacter	g_Campylobacter	0	0	0	0	0	0	0	0	0	0	0	0	0	0	0	0	5	0	0	0	0	0	0	0	0	0	0	0	0	0	0	0	0	0	0	0	0	0	0	0	0
506	ASV_506	Bacteria	Bacteroidota	Bacteroidia	Bacteroidales	Porphyromonadaceae	Porphyromonas	g_Porphyromonas	0	0	0	0	0	0	0	0	0	0	0	0	0	0	0	0	0	0	3	0	0	0	0	0	0	0	0	0	0	0	0	0	0	0	0	0	0	0	0	2	0
507	ASV_507	Bacteria	Actinobacteriota	Actinobacteria	Corynebacteriales	Corynebacteriaceae	Corynebacterium	durum	0	0	0	0	0	0	0	0	0	0	0	0	0	0	0	0	0	0	0	0	0	0	0	0	5	0	0	0	0	0	0	0	0	0	0	0	0	0	0	0	0
508	ASV_508	Bacteria	Bacteroidota	Bacteroidia	Flavobacteriales	Flavobacteriaceae	Polaribacter	irgensii	0	0	0	0	0	0	0	0	0	0	0	0	0	0	0	0	0	0	0	0	0	0	0	0	2	0	0	0	0	0	0	0	0	0	0	0	0	0	0	0	0
509	ASV_509	Bacteria	Firmicutes	Clostridia	Peptostreptococcales-Tissierellales	Peptostreptococcaceae	Peptostreptococcus	g_Peptostreptococcus	0	0	0	0	0	0	0	0	0	0	0	0	0	0	0	0	0	0	0	0	0	0	0	0	0	0	0	5	0	0	0	0	0	0	0	0	0	0	0	0	0
510	ASV_510	Bacteria	Firmicutes	Negativicutes	Veillonellales-Selenomonadales	Selenomonadaceae	Centipeda	g_Centipeda	0	0	0	0	0	0	0	0	0	0	0	0	0	0	0	0	0	0	0	0	0	0	0	0	0	0	0	0	0	5	0	0	0	0	0	0	0	0	0	0	0
511	ASV_511	Bacteria	Proteobacteria	Alphaproteobacteria	Acetobacterales	Acetobacteraceae	Roseomonas	vinacea	0	0	0	0	0	0	0	0	0	0	0	0	0	0	0	0	0	0	0	0	0	0	0	0	0	0	0	0	0	0	5	0	0	0	0	0	0	0	0	0	0
512	ASV_512	Bacteria	Firmicutes	Clostridia	Lachnospirales	Lachnospiraceae	Butyrivibrio	g_Butyrivibrio	0	0	0	0	0	0	0	0	0	0	0	0	0	0	0	0	0	0	0	0	0	0	0	0	0	0	0	0	0	0	5	0	0	0	0	0	0	0	0	0	0
513	ASV_513	Bacteria	Proteobacteria	Alphaproteobacteria	Rhodospirillales	Magnetospiraceae	Magnetovibrio	g_Magnetovibrio	0	0	0	0	0	0	0	0	0	0	0	0	0	0	0	0	0	0	0	0	0	0	0	0	0	0	0	0	0	0	0	0	0	2	3	0	0	0	0	0	0
514	ASV_514	Bacteria	Proteobacteria	Alphaproteobacteria	Rhodobacterales	Rhodobacteraceae	f_Rhodobacteraceae	f_Rhodobacteraceae	0	0	0	0	0	0	0	0	0	0	0	0	0	0	0	0	0	0	0	0	0	0	0	0	0	0	0	0	0	0	0	0	0	0	0	5	0	0	0	0	0
515	ASV_515	Bacteria	Proteobacteria	Gammaproteobacteria	Burkholderiales	Neisseriaceae	f_Neisseriaceae	f_Neisseriaceae	0	0	0	0	0	0	0	0	0	0	0	0	0	0	0	0	0	0	0	0	0	0	0	0	0	0	0	0	0	0	0	0	0	0	0	0	5	0	0	0	0
516	ASV_516	Bacteria	Bacteroidota	Bacteroidia	Bacteroidales	Prevotellaceae	Alloprevotella	g_Alloprevotella	0	0	0	0	0	0	0	0	0	0	0	0	0	0	0	0	0	0	0	0	0	0	0	0	0	0	0	0	0	0	0	0	0	0	0	0	5	0	0	0	0
517	ASV_517	Bacteria	Spirochaetota	Spirochaetia	Spirochaetales	Spirochaetaceae	Treponema	denticola	0	0	0	0	0	0	0	0	0	0	0	0	0	0	0	0	0	0	0	0	0	0	0	0	0	0	0	0	0	0	0	0	0	0	0	0	0	0	0	3	0
518	ASV_518	Bacteria	Bacteroidota	Bacteroidia	Bacteroidales	Prevotellaceae	Alloprevotella	g_Alloprevotella	0	0	0	0	0	0	0	0	0	0	0	0	0	0	0	0	0	0	0	0	0	0	0	0	0	0	0	0	0	0	0	0	0	0	0	0	0	0	0	0	0
520	ASV_520	Bacteria	Cyanobacteria	Cyanobacteriia	Cyanobacteriales	Chroococcidiopsaceae	Aliterella	g_Aliterella	0	0	4	0	0	0	0	0	0	0	0	0	0	0	0	0	0	0	0	0	0	0	0	0	0	0	0	0	0	0	0	0	0	0	0	0	0	0	0	0	0
521	ASV_521	Bacteria	Firmicutes	Negativicutes	Veillonellales-Selenomonadales	Veillonellaceae	Dialister	g_Dialister	0	0	0	0	0	0	4	0	0	0	0	0	0	0	0	0	0	0	0	0	0	0	0	0	0	0	0	0	0	0	0	0	0	0	0	0	0	0	0	0	0
522	ASV_522	Bacteria	Firmicutes	Negativicutes	Veillonellales-Selenomonadales	Veillonellaceae	Veillonella	g_Veillonella	0	0	0	0	0	0	0	0	0	0	4	0	0	0	0	0	0	0	0	0	0	0	0	0	0	0	0	0	0	0	0	0	0	0	0	0	0	0	0	0	0
523	ASV_523	Bacteria	Bacteroidota	Bacteroidia	Bacteroidales	Prevotellaceae	Prevotella	g_Prevotella	0	0	0	0	0	0	0	0	0	0	0	0	0	4	0	0	0	0	0	0	0	0	0	0	0	0	0	0	0	0	0	0	0	0	0	0	0	0	0	0	0
524	ASV_524	Bacteria	Firmicutes	Clostridia	Lachnospirales	Lachnospiraceae	Oribacterium	asaccharolyticum	0	0	0	0	0	0	0	0	0	0	0	0	0	4	0	0	0	0	0	0	0	0	0	0	0	0	0	0	0	0	0	0	0	0	0	0	0	0	0	0	0
525	ASV_525	Bacteria	Firmicutes	Bacilli	Lactobacillales	Streptococcaceae	f_Streptococcaceae	f_Streptococcaceae	0	0	0	0	0	0	0	0	0	0	0	0	0	0	4	0	0	0	0	0	0	0	0	0	0	0	0	0	0	0	0	0	0	0	0	0	0	0	0	0	0
526	ASV_526	Bacteria	Fusobacteriota	Fusobacteriia	Fusobacteriales	Leptotrichiaceae	Leptotrichia	g_Leptotrichia	0	0	0	0	0	0	0	0	0	0	0	0	0	0	4	0	0	0	0	0	0	0	0	0	0	0	0	0	0	0	0	0	0	0	0	0	0	0	0	0	0
527	ASV_527	Bacteria	Firmicutes	Clostridia	Peptostreptococcales-Tissierellales	Peptostreptococcales-Tissierellales_fa	Parvimonas	g_Parvimonas	0	0	0	0	0	0	0	0	0	0	0	0	0	0	0	0	0	4	0	0	0	0	0	0	0	0	0	0	0	0	0	0	0	0	0	0	0	0	0	0	0
528	ASV_528	Bacteria	Actinobacteriota	Actinobacteria	Actinomycetales	Actinomycetaceae	Actinomyces	g_Actinomyces	0	0	0	0	0	0	0	0	0	0	0	0	0	0	0	0	0	0	0	0	0	0	0	4	0	0	0	0	0	0	0	0	0	0	0	0	0	0	0	0	0
529	ASV_529	Bacteria	Bacteroidota	Bacteroidia	Flavobacteriales	Flavobacteriaceae	Capnocytophaga	granulosa	0	0	0	0	0	0	0	0	0	0	0	0	0	0	0	0	0	0	0	0	0	0	0	0	4	0	0	0	0	0	0	0	0	0	0	0	0	0	0	0	0
530	ASV_530	Bacteria	Firmicutes	Clostridia	Peptostreptococcales-Tissierellales	Peptostreptococcaceae	f_Peptostreptococcaceae	f_Peptostreptococcaceae	0	0	0	0	0	0	0	0	0	0	0	0	0	0	0	0	0	0	0	0	0	0	0	0	0	0	0	0	4	0	0	0	0	0	0	0	0	0	0	0	0
531	ASV_531	Bacteria	Actinobacteriota	Actinobacteria	Corynebacteriales	Corynebacteriaceae	Corynebacterium	g_Corynebacterium	0	0	0	0	0	0	0	0	0	0	0	0	0	0	0	0	0	0	0	0	0	0	0	0	0	0	0	0	4	0	0	0	0	0	0	0	0	0	0	0	0
532	ASV_532	Bacteria	Firmicutes	Clostridia	Lachnospirales	Lachnospiraceae	Butyrivibrio	g_Butyrivibrio	0	0	0	0	0	0	0	0	0	0	0	0	0	0	0	0	0	0	0	0	0	0	0	0	0	0	0	0	0	0	0	4	0	0	0	0	0	0	0	0	0
533	ASV_533	Bacteria	Firmicutes	Bacilli	RF39	o_RF39	o_RF39	o_RF39	0	0	0	0	0	0	0	0	0	0	0	0	0	0	0	0	0	0	0	0	0	0	0	0	0	0	0	0	0	0	0	4	0	0	0	0	0	0	0	0	0
534	ASV_534	Bacteria	Firmicutes	Negativicutes	Veillonellales-Selenomonadales	Selenomonadaceae	Selenomonas	sputigena	0	0	0	0	0	0	0	0	0	0	0	0	0	0	0	0	0	0	0	0	0	0	0	0	0	0	0	0	0	0	0	0	0	4	0	0	0	0	0	0	0
535	ASV_535	Bacteria	Actinobacteriota	Actinobacteria	Bifidobacteriales	Bifidobacteriaceae	Scardovia	wiggsiae	0	0	0	0	0	0	0	0	0	0	0	0	0	0	0	0	0	0	0	0	0	0	0	0	0	0	0	0	0	0	0	0	0	0	4	0	0	0	0	0	0
536	ASV_536	Bacteria	Proteobacteria	Gammaproteobacteria	Pseudomonadales	Moraxellaceae	Acinetobacter	g_Acinetobacter	0	0	0	0	0	0	0	0	0	0	0	0	0	0	0	0	0	0	0	0	0	0	0	0	0	0	0	0	0	0	0	0	0	0	0	4	0	0	0	0	0
537	ASV_537	Bacteria	Actinobacteriota	Actinobacteria	Propionibacteriales	Nocardioidaceae	Nocardioides	g_Nocardioides	0	0	0	0	0	0	0	0	0	0	0	0	0	0	0	0	0	0	0	0	0	0	0	0	0	0	0	0	0	0	0	0	0	0	0	4	0	0	0	0	0
538	ASV_538	Bacteria	Bacteroidota	Bacteroidia	Bacteroidales	Prevotellaceae	Prevotella	melaninogenica	0	0	0	0	0	0	0	0	0	0	0	0	0	0	0	0	0	0	0	0	0	0	0	0	0	0	0	0	0	0	0	0	0	0	0	0	0	4	0	0	0
539	ASV_539	Bacteria	Bacteroidota	Bacteroidia	Bacteroidales	Paludibacteraceae	F0058	g_F0058	0	0	0	0	0	0	0	0	0	0	0	0	0	0	0	0	0	0	0	0	0	0	0	0	0	0	0	0	0	0	0	0	0	0	0	0	0	0	0	0	0
540	ASV_540	Bacteria	Bacteroidota	Bacteroidia	Bacteroidales	Prevotellaceae	Prevotella	g_Prevotella	0	0	0	0	0	0	0	0	0	0	0	0	0	0	0	0	0	0	0	0	0	0	0	0	0	0	0	0	0	0	0	0	0	0	0	0	0	0	0	0	0
541	ASV_541	Bacteria	Proteobacteria	Gammaproteobacteria	Burkholderiales	TRA3-20	f_TRA3-20	f_TRA3-20	0	0	0	0	0	0	0	0	0	0	0	0	0	0	0	0	0	0	0	0	0	0	0	0	0	0	0	0	0	0	0	0	0	0	0	0	0	0	0	0	0
542	ASV_542	Bacteria	Firmicutes	Bacilli	Paenibacillales	Paenibacillaceae	Paenibacillus	g_Paenibacillus	0	0	0	0	0	0	0	0	0	0	0	0	0	0	0	0	0	0	0	0	0	0	0	0	0	0	0	0	0	0	0	0	0	0	0	0	0	0	0	0	0
543	ASV_543	Bacteria	Bacteroidota	Bacteroidia	Flavobacteriales	Flavobacteriaceae	Capnocytophaga	g_Capnocytophaga	3	0	0	0	0	0	0	0	0	0	0	0	0	0	0	0	0	0	0	0	0	0	0	0	0	0	0	0	0	0	0	0	0	0	0	0	0	0	0	0	0
544	ASV_544	Bacteria	Actinobacteriota	Actinobacteria	Actinomycetales	Actinomycetaceae	Actinomyces	g_Actinomyces	0	3	0	0	0	0	0	0	0	0	0	0	0	0	0	0	0	0	0	0	0	0	0	0	0	0	0	0	0	0	0	0	0	0	0	0	0	0	0	0	0
545	ASV_545	Bacteria	Firmicutes	Clostridia	Lachnospirales	Lachnospiraceae	Johnsonella	g_Johnsonella	0	0	3	0	0	0	0	0	0	0	0	0	0	0	0	0	0	0	0	0	0	0	0	0	0	0	0	0	0	0	0	0	0	0	0	0	0	0	0	0	0
546	ASV_546	Bacteria	Patescibacteria	Saccharimonadia	Saccharimonadales	o_Saccharimonadales	o_Saccharimonadales	o_Saccharimonadales	0	0	0	0	0	0	0	3	0	0	0	0	0	0	0	0	0	0	0	0	0	0	0	0	0	0	0	0	0	0	0	0	0	0	0	0	0	0	0	0	0
547	ASV_547	Bacteria	Bacteroidota	Bacteroidia	Bacteroidales	Prevotellaceae	Prevotella	g_Prevotella	0	0	0	0	0	0	0	3	0	0	0	0	0	0	0	0	0	0	0	0	0	0	0	0	0	0	0	0	0	0	0	0	0	0	0	0	0	0	0	0	0
548	ASV_548	Bacteria	Firmicutes	Negativicutes	Veillonellales-Selenomonadales	Selenomonadaceae	Selenomonas	g_Selenomonas	0	0	0	0	0	0	0	3	0	0	0	0	0	0	0	0	0	0	0	0	0	0	0	0	0	0	0	0	0	0	0	0	0	0	0	0	0	0	0	0	0
549	ASV_549	Bacteria	Bacteroidota	Bacteroidia	Bacteroidales	Prevotellaceae	Prevotella	pallens	0	0	0	0	0	0	0	3	0	0	0	0	0	0	0	0	0	0	0	0	0	0	0	0	0	0	0	0	0	0	0	0	0	0	0	0	0	0	0	0	0
550	ASV_550	Bacteria	Bacteroidota	Bacteroidia	Bacteroidales	Prevotellaceae	Prevotella	g_Prevotella	0	0	0	0	0	0	0	0	0	3	0	0	0	0	0	0	0	0	0	0	0	0	0	0	0	0	0	0	0	0	0	0	0	0	0	0	0	0	0	0	0
551	ASV_551	Bacteria	Bacteroidota	Bacteroidia	Bacteroidales	Prevotellaceae	Prevotella	g_Prevotella	0	0	0	0	0	0	0	0	0	0	0	0	0	3	0	0	0	0	0	0	0	0	0	0	0	0	0	0	0	0	0	0	0	0	0	0	0	0	0	0	0
552	ASV_552	Bacteria	Proteobacteria	Alphaproteobacteria	Sphingomonadales	Sphingomonadaceae	Sphingomonas	desiccabilis	0	0	0	0	0	0	0	0	0	0	0	0	0	0	0	0	3	0	0	0	0	0	0	0	0	0	0	0	0	0	0	0	0	0	0	0	0	0	0	0	0
553	ASV_553	Bacteria	Cyanobacteria	Cyanobacteriia	Chloroplast	o_Chloroplast	o_Chloroplast	o_Chloroplast	0	0	0	0	0	0	0	0	0	0	0	0	0	0	0	0	0	3	0	0	0	0	0	0	0	0	0	0	0	0	0	0	0	0	0	0	0	0	0	0	0
554	ASV_554	Bacteria	Acidobacteriota	Blastocatellia	Pyrinomonadales	Pyrinomonadaceae	RB41	g_RB41	0	0	0	0	0	0	0	0	0	0	0	0	0	0	0	0	0	3	0	0	0	0	0	0	0	0	0	0	0	0	0	0	0	0	0	0	0	0	0	0	0
555	ASV_555	Bacteria	Firmicutes	Negativicutes	Veillonellales-Selenomonadales	Veillonellaceae	f_Veillonellaceae	f_Veillonellaceae	0	0	0	0	0	0	0	0	0	0	0	0	0	0	0	0	0	0	3	0	0	0	0	0	0	0	0	0	0	0	0	0	0	0	0	0	0	0	0	0	0
556	ASV_556	Bacteria	Bacteroidota	Bacteroidia	Bacteroidales	Prevotellaceae	Prevotella	g_Prevotella	0	0	0	0	0	0	0	0	0	0	0	0	0	0	0	0	0	0	0	0	0	0	3	0	0	0	0	0	0	0	0	0	0	0	0	0	0	0	0	0	0
557	ASV_557	Bacteria	Firmicutes	Negativicutes	Veillonellales-Selenomonadales	Selenomonadaceae	Selenomonas	artemidis	0	0	0	0	0	0	0	0	0	0	0	0	0	0	0	0	0	0	0	0	0	0	0	0	0	0	3	0	0	0	0	0	0	0	0	0	0	0	0	0	0
558	ASV_558	Bacteria	Bacteroidota	Bacteroidia	Bacteroidales	Porphyromonadaceae	f_Porphyromonadaceae	f_Porphyromonadaceae	0	0	0	0	0	0	0	0	0	0	0	0	0	0	0	0	0	0	0	0	0	0	0	0	0	0	0	3	0	0	0	0	0	0	0	0	0	0	0	0	0
559	ASV_559	Bacteria	Fusobacteriota	Fusobacteriia	Fusobacteriales	Leptotrichiaceae	Leptotrichia	g_Leptotrichia	0	0	0	0	0	0	0	0	0	0	0	0	0	0	0	0	0	0	0	0	0	0	0	0	0	0	0	0	3	0	0	0	0	0	0	0	0	0	0	0	0
560	ASV_560	Bacteria	Firmicutes	Negativicutes	Veillonellales-Selenomonadales	Selenomonadaceae	Centipeda	g_Centipeda	0	0	0	0	0	0	0	0	0	0	0	0	0	0	0	0	0	0	0	0	0	0	0	0	0	0	0	0	3	0	0	0	0	0	0	0	0	0	0	0	0
561	ASV_561	Bacteria	Firmicutes	Bacilli	Lactobacillales	Streptococcaceae	Floricoccus	g_Floricoccus	0	0	0	0	0	0	0	0	0	0	0	0	0	0	0	0	0	0	0	0	0	0	0	0	0	0	0	0	0	3	0	0	0	0	0	0	0	0	0	0	0
562	ASV_562	Bacteria	Firmicutes	Clostridia	Lachnospirales	Lachnospiraceae	Johnsonella	g_Johnsonella	0	0	0	0	0	0	0	0	0	0	0	0	0	0	0	0	0	0	0	0	0	0	0	0	0	0	0	0	0	0	3	0	0	0	0	0	0	0	0	0	0
563	ASV_563	Bacteria	Patescibacteria	Gracilibacteria	Absconditabacteriales_(SR1)	o_Absconditabacteriales_(SR1)	o_Absconditabacteriales_(SR1)	o_Absconditabacteriales_(SR1)	0	0	0	0	0	0	0	0	0	0	0	0	0	0	0	0	0	0	0	0	0	0	0	0	0	0	0	0	0	0	3	0	0	0	0	0	0	0	0	0	0
564	ASV_564	Bacteria	Proteobacteria	Zetaproteobacteria	Mariprofundales	Mariprofundaceae	Mariprofundus	g_Mariprofundus	0	0	0	0	0	0	0	0	0	0	0	0	0	0	0	0	0	0	0	0	0	0	0	0	0	0	0	0	0	0	0	0	0	0	3	0	0	0	0	0	0
565	ASV_565	Bacteria	Actinobacteriota	Actinobacteria	Actinomycetales	Actinomycetaceae	Actinomyces	g_Actinomyces	0	0	0	0	0	0	0	0	0	0	0	0	0	0	0	0	0	0	0	0	0	0	0	0	0	0	0	0	0	0	0	0	0	0	3	0	0	0	0	0	0
566	ASV_566	Bacteria	Acidobacteriota	Blastocatellia	2024-11-01	o_11-24	o_11-24	o_11-24	0	0	0	0	0	0	0	0	0	0	0	0	0	0	0	0	0	0	0	0	0	0	0	0	0	0	0	0	0	0	0	0	0	0	3	0	0	0	0	0	0
567	ASV_567	Bacteria	Proteobacteria	Alphaproteobacteria	Rhodobacterales	Rhodobacteraceae	Amaricoccus	g_Amaricoccus	0	0	0	0	0	0	0	0	0	0	0	0	0	0	0	0	0	0	0	0	0	0	0	0	0	0	0	0	0	0	0	0	0	0	3	0	0	0	0	0	0
568	ASV_568	Bacteria	Firmicutes	Bacilli	Lactobacillales	Streptococcaceae	Lactococcus	g_Lactococcus	0	0	0	0	0	0	0	0	0	0	0	0	0	0	0	0	0	0	0	0	0	0	0	0	0	0	0	0	0	0	0	0	0	0	3	0	0	0	0	0	0
569	ASV_569	Bacteria	Campilobacterota	Campylobacteria	Campylobacterales	Sulfurimonadaceae	Sulfurimonas	g_Sulfurimonas	0	0	0	0	0	0	0	0	0	0	0	0	0	0	0	0	0	0	0	0	0	0	0	0	0	0	0	0	0	0	0	0	0	0	0	3	0	0	0	0	0
570	ASV_570	Bacteria	k_Bacteria	k_Bacteria	k_Bacteria	k_Bacteria	k_Bacteria	k_Bacteria	0	0	0	0	0	0	0	0	0	0	0	0	0	0	0	0	0	0	0	0	0	0	0	0	0	0	0	0	0	0	0	0	0	0	0	0	0	0	0	0	0
571	ASV_571	Bacteria	Actinobacteriota	Actinobacteria	Micrococcales	Sanguibacteraceae	Sanguibacter	g_Sanguibacter	0	0	0	0	0	0	0	0	0	0	0	0	0	0	0	0	0	0	0	0	0	0	0	0	0	0	0	0	0	0	0	0	0	0	0	0	0	0	0	0	0
572	ASV_572	Bacteria	Proteobacteria	Alphaproteobacteria	Caulobacterales	Caulobacteraceae	Brevundimonas	g_Brevundimonas	0	0	0	0	0	0	0	0	0	0	0	0	0	0	0	0	0	0	0	0	0	0	0	0	0	0	0	0	0	0	0	0	0	0	0	0	0	0	0	0	0
573	ASV_573	Bacteria	Cyanobacteria	Cyanobacteriia	Chloroplast	o_Chloroplast	o_Chloroplast	o_Chloroplast	2	0	0	0	0	0	0	0	0	0	0	0	0	0	0	0	0	0	0	0	0	0	0	0	0	0	0	0	0	0	0	0	0	0	0	0	0	0	0	0	0
574	ASV_574	Bacteria	Firmicutes	Bacilli	Lactobacillales	Streptococcaceae	f_Streptococcaceae	f_Streptococcaceae	0	0	2	0	0	0	0	0	0	0	0	0	0	0	0	0	0	0	0	0	0	0	0	0	0	0	0	0	0	0	0	0	0	0	0	0	0	0	0	0	0
575	ASV_575	Bacteria	Firmicutes	Bacilli	Staphylococcales	Gemellaceae	Gemella	g_Gemella	0	0	0	0	2	0	0	0	0	0	0	0	0	0	0	0	0	0	0	0	0	0	0	0	0	0	0	0	0	0	0	0	0	0	0	0	0	0	0	0	0
576	ASV_576	Bacteria	Firmicutes	Clostridia	Peptostreptococcales-Tissierellales	Anaerovoracaceae	f_Anaerovoracaceae	f_Anaerovoracaceae	0	0	0	0	0	0	2	0	0	0	0	0	0	0	0	0	0	0	0	0	0	0	0	0	0	0	0	0	0	0	0	0	0	0	0	0	0	0	0	0	0
577	ASV_577	Bacteria	Bacteroidota	Bacteroidia	Bacteroidales	o_Bacteroidales	o_Bacteroidales	o_Bacteroidales	0	0	0	0	0	0	0	0	0	2	0	0	0	0	0	0	0	0	0	0	0	0	0	0	0	0	0	0	0	0	0	0	0	0	0	0	0	0	0	0	0
578	ASV_578	Bacteria	Firmicutes	Bacilli	Lactobacillales	Carnobacteriaceae	Granulicatella	g_Granulicatella	0	0	0	0	0	0	0	0	0	2	0	0	0	0	0	0	0	0	0	0	0	0	0	0	0	0	0	0	0	0	0	0	0	0	0	0	0	0	0	0	0
579	ASV_579	Bacteria	Fusobacteriota	Fusobacteriia	Fusobacteriales	Leptotrichiaceae	Leptotrichia	g_Leptotrichia	0	0	0	0	0	0	0	0	0	0	2	0	0	0	0	0	0	0	0	0	0	0	0	0	0	0	0	0	0	0	0	0	0	0	0	0	0	0	0	0	0
580	ASV_580	Bacteria	Bacteroidota	Bacteroidia	Bacteroidales	Paludibacteraceae	F0058	g_F0058	0	0	0	0	0	0	0	0	0	0	2	0	0	0	0	0	0	0	0	0	0	0	0	0	0	0	0	0	0	0	0	0	0	0	0	0	0	0	0	0	0
581	ASV_581	Bacteria	Firmicutes	Clostridia	Lachnospirales	Lachnospiraceae	Johnsonella	g_Johnsonella	0	0	0	0	0	0	0	0	0	0	0	0	0	2	0	0	0	0	0	0	0	0	0	0	0	0	0	0	0	0	0	0	0	0	0	0	0	0	0	0	0
582	ASV_582	Bacteria	Firmicutes	Bacilli	Mycoplasmatales	Mycoplasmataceae	Mycoplasma	salivarium	0	0	0	0	0	0	0	0	0	0	0	0	0	0	2	0	0	0	0	0	0	0	0	0	0	0	0	0	0	0	0	0	0	0	0	0	0	0	0	0	0
583	ASV_583	Bacteria	RCP2-54	p_RCP2-54	p_RCP2-54	p__RCP2-54	p_RCP2-54	p_RCP2-54	0	0	0	0	0	0	0	0	0	0	0	0	0	0	2	0	0	0	0	0	0	0	0	0	0	0	0	0	0	0	0	0	0	0	0	0	0	0	0	0	0
584	ASV_584	Bacteria	Proteobacteria	Gammaproteobacteria	Pasteurellales	Pasteurellaceae	f_Pasteurellaceae	f_Pasteurellaceae	0	0	0	0	0	0	0	0	0	0	0	0	0	0	2	0	0	0	0	0	0	0	0	0	0	0	0	0	0	0	0	0	0	0	0	0	0	0	0	0	0
585	ASV_585	Bacteria	Fusobacteriota	Fusobacteriia	Fusobacteriales	Leptotrichiaceae	Leptotrichia	buccalis	0	0	0	0	0	0	0	0	0	0	0	0	0	0	0	2	0	0	0	0	0	0	0	0	0	0	0	0	0	0	0	0	0	0	0	0	0	0	0	0	0
586	ASV_586	Bacteria	MBNT15	p_MBNT15	p_MBNT15	p__MBNT15	p_MBNT15	p_MBNT15	0	0	0	0	0	0	0	0	0	0	0	0	0	0	0	0	2	0	0	0	0	0	0	0	0	0	0	0	0	0	0	0	0	0	0	0	0	0	0	0	0
587	ASV_587	Bacteria	Firmicutes	Clostridia	Peptostreptococcales-Tissierellales	Peptostreptococcaceae	f_Peptostreptococcaceae	f_Peptostreptococcaceae	0	0	0	0	0	0	0	0	0	0	0	0	0	0	0	0	0	2	0	0	0	0	0	0	0	0	0	0	0	0	0	0	0	0	0	0	0	0	0	0	0
588	ASV_588	Bacteria	NB1-j	p_NB1-j	p_NB1-j	p__NB1-j	p_NB1-j	p_NB1-j	0	0	0	0	0	0	0	0	0	0	0	0	0	0	0	0	0	0	2	0	0	0	0	0	0	0	0	0	0	0	0	0	0	0	0	0	0	0	0	0	0
589	ASV_589	Bacteria	Bacteroidota	Bacteroidia	Sphingobacteriales	Sphingobacteriaceae	f_Sphingobacteriaceae	f_Sphingobacteriaceae	0	0	0	0	0	0	0	0	0	0	0	0	0	0	0	0	0	0	0	0	2	0	0	0	0	0	0	0	0	0	0	0	0	0	0	0	0	0	0	0	0
590	ASV_590	Bacteria	Bacteroidota	Bacteroidia	Sphingobacteriales	Lentimicrobiaceae	Lentimicrobium	g_Lentimicrobium	0	0	0	0	0	0	0	0	0	0	0	0	0	0	0	0	0	0	0	0	2	0	0	0	0	0	0	0	0	0	0	0	0	0	0	0	0	0	0	0	0
591	ASV_591	Bacteria	Actinobacteriota	Actinobacteria	Actinomycetales	Actinomycetaceae	Actinomyces	g_Actinomyces	0	0	0	0	0	0	0	0	0	0	0	0	0	0	0	0	0	0	0	0	0	2	0	0	0	0	0	0	0	0	0	0	0	0	0	0	0	0	0	0	0
592	ASV_592	Bacteria	Proteobacteria	Gammaproteobacteria	Pasteurellales	Pasteurellaceae	f_Pasteurellaceae	f_Pasteurellaceae	0	0	0	0	0	0	0	0	0	0	0	0	0	0	0	0	0	0	0	0	0	2	0	0	0	0	0	0	0	0	0	0	0	0	0	0	0	0	0	0	0
593	ASV_593	Bacteria	Firmicutes	Negativicutes	Veillonellales-Selenomonadales	o_Veillonellales-Selenomonadales	o_Veillonellales-Selenomonadales	o_Veillonellales-Selenomonadales	0	0	0	0	0	0	0	0	0	0	0	0	0	0	0	0	0	0	0	0	0	0	0	0	0	2	0	0	0	0	0	0	0	0	0	0	0	0	0	0	0
594	ASV_594	Bacteria	Firmicutes	Negativicutes	Veillonellales-Selenomonadales	Veillonellaceae	f_Veillonellaceae	f_Veillonellaceae	0	0	0	0	0	0	0	0	0	0	0	0	0	0	0	0	0	0	0	0	0	0	0	0	0	2	0	0	0	0	0	0	0	0	0	0	0	0	0	0	0
595	ASV_595	Bacteria	Chloroflexi	Gitt-GS-136	c_Gitt-GS-136	c_Gitt-GS-136	c_Gitt-GS-136	c_Gitt-GS-136	0	0	0	0	0	0	0	0	0	0	0	0	0	0	0	0	0	0	0	0	0	0	0	0	0	0	0	0	2	0	0	0	0	0	0	0	0	0	0	0	0
596	ASV_596	Bacteria	Proteobacteria	Alphaproteobacteria	Rhizobiales	Devosiaceae	Maritalea	g_Maritalea	0	0	0	0	0	0	0	0	0	0	0	0	0	0	0	0	0	0	0	0	0	0	0	0	0	0	0	0	0	2	0	0	0	0	0	0	0	0	0	0	0
597	ASV_597	Bacteria	Proteobacteria	Alphaproteobacteria	Rhodobacterales	Rhodobacteraceae	Sulfitobacter	g_Sulfitobacter	0	0	0	0	0	0	0	0	0	0	0	0	0	0	0	0	0	0	0	0	0	0	0	0	0	0	0	0	0	2	0	0	0	0	0	0	0	0	0	0	0
598	ASV_598	Bacteria	Campilobacterota	Campylobacteria	Campylobacterales	Sulfurimonadaceae	Sulfurimonas	g_Sulfurimonas	0	0	0	0	0	0	0	0	0	0	0	0	0	0	0	0	0	0	0	0	0	0	0	0	0	0	0	0	0	0	2	0	0	0	0	0	0	0	0	0	0
599	ASV_599	Bacteria	Firmicutes	Clostridia	Lachnospirales	Lachnospiraceae	Catonella	morbi	0	0	0	0	0	0	0	0	0	0	0	0	0	0	0	0	0	0	0	0	0	0	0	0	0	0	0	0	0	0	2	0	0	0	0	0	0	0	0	0	0
600	ASV_600	Bacteria	Fusobacteriota	Fusobacteriia	Fusobacteriales	Leptotrichiaceae	Leptotrichia	g_Leptotrichia	0	0	0	0	0	0	0	0	0	0	0	0	0	0	0	0	0	0	0	0	0	0	0	0	0	0	0	0	0	0	0	2	0	0	0	0	0	0	0	0	0
601	ASV_601	Bacteria	Proteobacteria	Gammaproteobacteria	Burkholderiales	Neisseriaceae	f_Neisseriaceae	f_Neisseriaceae	0	0	0	0	0	0	0	0	0	0	0	0	0	0	0	0	0	0	0	0	0	0	0	0	0	0	0	0	0	0	0	2	0	0	0	0	0	0	0	0	0
602	ASV_602	Bacteria	Actinobacteriota	Actinobacteria	Propionibacteriales	Propionibacteriaceae	Cutibacterium	g_Cutibacterium	0	0	0	0	0	0	0	0	0	0	0	0	0	0	0	0	0	0	0	0	0	0	0	0	0	0	0	0	0	0	0	0	0	0	0	2	0	0	0	0	0
603	ASV_603	Bacteria	Actinobacteriota	Actinobacteria	Micrococcales	Dermabacteraceae	Brachybacterium	muris	0	0	0	0	0	0	0	0	0	0	0	0	0	0	0	0	0	0	0	0	0	0	0	0	0	0	0	0	0	0	0	0	0	0	0	2	0	0	0	0	0
604	ASV_604	Bacteria	Proteobacteria	Alphaproteobacteria	Sphingomonadales	Sphingomonadaceae	Sphingorhabdus	rigui	0	0	0	0	0	0	0	0	0	0	0	0	0	0	0	0	0	0	0	0	0	0	0	0	0	0	0	0	0	0	0	0	0	0	0	2	0	0	0	0	0
605	ASV_605	Bacteria	Firmicutes	Clostridia	Peptostreptococcales-Tissierellales	Fusibacteraceae	Fusibacter	g_Fusibacter	0	0	0	0	0	0	0	0	0	0	0	0	0	0	0	0	0	0	0	0	0	0	0	0	0	0	0	0	0	0	0	0	0	0	0	0	2	0	0	0	0
606	ASV_606	Bacteria	Proteobacteria	Gammaproteobacteria	Burkholderiales	Neisseriaceae	Neisseria	g_Neisseria	0	0	0	0	0	0	0	0	0	0	0	0	0	0	0	0	0	0	0	0	0	0	0	0	0	0	0	0	0	0	0	0	0	0	0	0	0	2	0	0	0
607	ASV_607	Bacteria	Firmicutes	Negativicutes	Veillonellales-Selenomonadales	Veillonellaceae	f_Veillonellaceae	f_Veillonellaceae	0	0	0	0	0	0	0	0	0	0	0	0	0	0	0	0	0	0	0	0	0	0	0	0	0	0	0	0	0	0	0	0	0	0	0	0	0	0	2	0	0
608	ASV_608	Bacteria	Desulfobacterota	Desulfobulbia	Desulfobulbales	Desulfurivibrionaceae	MSBL7	g_MSBL7	0	0	0	0	0	0	0	0	0	0	0	0	0	0	0	0	0	0	0	0	0	0	0	0	0	0	0	0	0	0	0	0	0	0	0	0	0	0	0	0	2
609	ASV_609	Bacteria	Fusobacteriota	Fusobacteriia	Fusobacteriales	Leptotrichiaceae	Streptobacillus	g_Streptobacillus	0	0	0	0	0	0	0	0	0	0	0	0	0	0	0	0	0	0	0	0	0	0	0	0	0	0	0	0	0	0	0	0	0	0	0	0	0	0	0	0	0
610	ASV_610	Bacteria	Firmicutes	Bacilli	Lactobacillales	Streptococcaceae	f_Streptococcaceae	f_Streptococcaceae	0	0	0	0	0	0	0	0	0	0	0	0	0	0	0	0	0	0	0	0	0	0	0	0	0	0	0	0	0	0	0	0	0	0	0	0	0	0	0	0	0
611	ASV_611	Bacteria	Firmicutes	Clostridia	Lachnospirales	Lachnospiraceae	2024-04-28	g_28-4	0	0	0	0	0	0	0	0	0	0	0	0	0	0	0	0	0	0	0	0	0	0	0	0	0	0	0	0	0	0	0	0	0	0	0	0	0	0	0	0	0
612	ASV_612	Bacteria	Proteobacteria	Gammaproteobacteria	Pasteurellales	Pasteurellaceae	Necropsobacter	g_Necropsobacter	0	0	0	0	0	0	0	0	0	0	0	0	0	0	0	0	0	0	0	0	0	0	0	0	0	0	0	0	0	0	0	0	0	0	0	0	0	0	0	0	0
613	ASV_613	Bacteria	Firmicutes	Clostridia	Peptostreptococcales-Tissierellales	Peptostreptococcaceae	f_Peptostreptococcaceae	f_Peptostreptococcaceae	0	0	0	0	0	0	0	0	0	0	0	0	0	0	0	0	0	0	0	0	0	0	0	0	0	0	0	0	0	0	0	0	0	0	0	0	0	0	0	0	0
614	ASV_614	Bacteria	Bacteroidota	Bacteroidia	Bacteroidales	Prevotellaceae	Prevotella	g_Prevotella	0	0	0	0	0	0	0	0	0	0	0	0	0	1	0	0	0	0	0	0	0	0	0	0	0	0	0	0	0	0	0	0	0	0	0	0	0	0	0	0	0
[truncated: 3 more columns]

## Sheet: relative_abundance
	Row.names	Kingdom	Phylum	Class	Order	Family	Genus	Species	P001	P002	P003	P004	P005	P006	P007	P008	P009	P010	P011	P012	P013	P014	P015	P016	P017	P018	P019	P020	P021	P022	P023	P024	P025	P026	P027	P028	P029	P030	P031	P032	P033	P034	P035	P036	P037	P038	P039	P040	P041
1	ASV_1	Bacteria	Firmicutes	Bacilli	Lactobacillales	Streptococcaceae	Streptococcus	g_Streptococcus	0.322356	0.204783	0.460578	0.362384	0.21822	0.19729	0.161962	0.0850437	0.340832	0.192848	0.380824	0.270515	0.316567	0.272188	0.347528	0.356596	0.312778	0.546853	0.233911	0.303063	0.170275	0.150204	0.27361	0.324186	0.309834	0.393163	0.141806	0.132236	0.442002	0.417019	0.425085	0.31525	0.181182	0.0898107	0.573748	0.344264	0.466394	0.198018	0.259528	0.238534	0.368453
2	ASV_2	Bacteria	Proteobacteria	Gammaproteobacteria	Pasteurellales	Pasteurellaceae	Haemophilus	g_Haemophilus	0.158558	0.210988	0.135538	0.0624651	0.146682	0.357025	0.114877	0.101971	0.0288687	0.0271609	0.223144	0.402436	0.116245	0.0390958	0.162429	0.0746551	0.077388	0.0864631	0.340537	0.29446	0.143006	0.0863064	0.14946	0.159694	0.195865	0.162817	0.2287	0.307275	0.102368	0.041153	0.0711391	0.129162	0.102104	0.0745156	0.00984874	0.0202061	0.0331649	0.0340928	0.216066	0.299443	0.262655
3	ASV_3	Bacteria	Proteobacteria	Gammaproteobacteria	Burkholderiales	Neisseriaceae	Neisseria	g_Neisseria	0.0330116	0.0104813	0.0288604	0.187009	0.00590516	0.00535282	0.040935	0.122945	0.274382	0.2785	0.00882475	0.000542549	0.214237	0.134663	0.100017	0.241765	0	0.00175465	0.0966637	0.109471	0.0957535	0.119764	0.00367286	0.00203277	0.185869	0.18441	0.0750752	0.0639854	0.111454	0.0497016	0.0166186	0.00869501	0.0410056	0.0263809	0.00143138	0	0.216594	0.33519	0.190931	0.0632622	0.000878445
4	ASV_4	Bacteria	Proteobacteria	Gammaproteobacteria	Pasteurellales	Pasteurellaceae	Haemophilus	parainfluenzae	0.044869	0.0326548	0.0333226	0.11424	0.000586008	0.000679723	0.00211158	0.0154142	0	0	0.0442348	0.0777473	0.019617	0.00543648	0.00104067	0.00400166	0	0	0.0721552	0.0610255	0.035179	0.0193912	0.0509109	0.034801	0.00650807	0.00437073	0.00216142	0.00182815	0.02313	0.0064789	0.123794	0.177616	0.00151405	0.0516372	0.00104683	0	0	0	0.0460458	0.0571315	0.0546009
5	ASV_5	Bacteria	Firmicutes	Bacilli	Lactobacillales	Carnobacteriaceae	Granulicatella	g_Granulicatella	0.000433327	0.00102164	0.0175923	0.0145967	0.0360169	0.0755342	0.040083	0.0212201	0.0248375	0.0155494	0.109782	0.038521	0.0133879	0.0185985	0.02762	0.038352	0.0515128	0.00126932	0.00637748	0.00390013	0.0185262	0.0139776	0.0028001	0.00150425	0.014324	0.0150515	0.0544186	0.120223	0.0181017	0.0161673	0.0051605	0.00267539	0.0219222	0.0238103	0.0155743	0.0291697	0.0317212	0.0408647	0.0196037	0.0210432	0.0379653
6	ASV_6	Bacteria	Proteobacteria	Gammaproteobacteria	Pasteurellales	Pasteurellaceae	Haemophilus	g_Haemophilus	0.068702	0.0486605	0.0831461	0.0360194	0.0804634	0.0268066	0	0	0.0438492	0.0220356	0	0	0	0	0.0800473	0.0534622	0.0119189	0.00993056	0	0	0.0343464	0.0532925	0.0726936	0.108672	0.0148845	0.0109124	0.0420246	0.00374336	0	0	0.0588355	0.0273484	0.00334353	0	0.00113229	0.00450713	0.0577077	0.0386963	0	0	0
7	ASV_7	Bacteria	Firmicutes	Negativicutes	Veillonellales-Selenomonadales	Veillonellaceae	Veillonella	g_Veillonella	0.0183967	0.0769638	0.024077	0.0247714	0.0356113	0.0350057	0.0489738	0.0523346	0.00905072	0.0101057	0.00244207	0.00279413	0.032447	0.028431	0.0282106	0.0323014	0.000713097	0.000821325	0.0218205	0.0215272	0.0328893	0.0415779	0.11295	0.0659837	0.0371489	0.0147621	0.00634747	0.00626796	0.0127614	0.0260956	0.0330039	0.0331451	0.0414787	0.0367597	0.00399504	0.00182311	0	0.00176802	0.0281746	0.0295931	0.00332162
8	ASV_8	Bacteria	Fusobacteriota	Fusobacteriia	Fusobacteriales	Fusobacteriaceae	Fusobacterium	periodonticum	0.000393933	0.000756773	0	0	0.0822665	0.0373848	0.0338594	0.0394554	0.00730819	0.0485015	0.00230332	0.00222445	0.0373745	0.0890126	0.00641278	0.00115248	0.00234303	0.00156798	0.00216097	0.00103239	0.0366361	0.0686013	0.0029092	0.000691141	0.00121442	0.00112886	0.0422709	0.0753896	0.00416132	0.0232161	0.00332371	0.00330707	0.0318266	0.0235211	0.00282003	0.0246373	0.00120308	0.0375955	0.0131299	0.0253513	0.00244318
9	ASV_9	Bacteria	Proteobacteria	Gammaproteobacteria	Burkholderiales	Neisseriaceae	Neisseria	g_Neisseria	0.00464841	0.00155138	0	0.000858627	0.00302019	0	0.0713862	0.048246	0	0	0	0	0.00765464	0.0201332	0.00371266	0.0045779	0.00393901	0.00959456	0.00316239	0.00466486	0.005204	0.000443734	0	0.000772452	0	0	0.0381669	0.0381301	0.0032597	0.0380935	0.0121286	0.00100327	0.175725	0.183092	0.00474278	0.0788747	0	0	0.00237068	0.000894751	0
10	ASV_10	Bacteria	Proteobacteria	Gammaproteobacteria	Pasteurellales	Pasteurellaceae	Haemophilus	parainfluenzae	0.0512113	0.0378387	0.049374	0.0218521	0.0411558	0.0147415	0.0343039	0.0305422	0.0227048	0.0146518	0	0	0.00343994	0.0067891	0.0443551	0.026347	0.000305613	0.00485328	0	0	0.0126978	0.0186368	0.0617841	0.0616335	0.0088435	0.00958087	0.0226813	0	0	0.0106782	0.0336161	0.0443297	0.0245087	0.0224286	0.00183729	0	0.0328842	0.0232512	0	0	0
11	ASV_11	Bacteria	Proteobacteria	Gammaproteobacteria	Burkholderiales	Neisseriaceae	Neisseria	g_Neisseria	0	0	0	0	0	0	0.00481589	0.00367978	0.0188557	0.0167656	0	0	0.00889426	0.00970242	0	0.0033614	0.297871	0.0640633	0	0	0	0	0	0	0.000778477	0.0030103	0.00361149	0.00249557	0.00655408	0.00401932	0	0	0.00662398	0.00896501	0.0587506	0.0551743	0.0109881	0.0359609	0	0	0
12	ASV_12	Bacteria	Firmicutes	Bacilli	Staphylococcales	Gemellaceae	Gemella	g_Gemella	0.00252117	0.00102164	0.00272873	0.000815696	0.000811396	0.000764688	0	0	0.0104551	0.0139858	0.00893576	0.00941323	0.0594707	0.0346218	0.0075097	0.00608253	0.0196272	0.058538	0.00685184	0.00435896	0.0072856	0.00288427	0.00283647	0.00536651	0.00943514	0.00222878	0	0	0.0831224	0.110711	0.00737631	0.00167212	0.00138788	0.000931847	0.023308	0.015623	0.0149984	0.0074724	0.00367759	0.00367842	0.00960799
13	ASV_13	Bacteria	Actinobacteriota	Actinobacteria	Micrococcales	Micrococcaceae	Rothia	mucilaginosa	0.00279693	0.00223248	0.0024077	0	0	0	0.0317848	0.0256358	0	0	0	0	0.0016115	0.0246072	0.00998481	0.00380958	0	0.0120959	0.0081695	0.00210301	0.0131141	0.00647852	0.00261828	0.000284588	0.00348758	0.0015341	0	0	0.00360648	0.0550106	0.0767661	0.0490859	0.0289878	0.0333858	0.00102547	0.0100271	0	0	0.00151966	0.00175636	0
14	ASV_14	Bacteria	Firmicutes	Bacilli	Lactobacillales	Streptococcaceae	Streptococcus	g_Streptococcus	0.0602324	0.0142273	0.00651685	0.0378655	0.00563469	0.00288882	0.0164111	0.0102625	0.00819246	0.00185319	0.00807548	0.00952174	0.00570224	0.00182083	0.0100411	0.00809937	0.00067914	0	0.0594529	0.0117769	0.00499584	0.00244054	0.00138187	0.0163435	0.0121754	0.00573116	0.00402189	0.00200226	0.00856538	0.00251957	0.0059477	0.00386445	0.00993597	0.00327753	0	0	0.00132339	0.00206825	0.0156222	0.0235618	0.0120786
15	ASV_15	Bacteria	Actinobacteriota	Actinobacteria	Micrococcales	Micrococcaceae	Rothia	mucilaginosa	0	0	0.012199	0	0.0254688	0.0666978	0.00355635	0.00748221	0	0	0	0	0	0	0	0	0	0	0	0	0.0634888	0.0433085	0	0	0	0	0.00391245	0.0115783	0	0	0	0	0.0131533	0.00726198	0	0	0	0	0	0	0
16	ASV_16	Bacteria	Firmicutes	Bacilli	Lactobacillales	Streptococcaceae	Streptococcus	g_Streptococcus	0	0	0	0.00832868	0.00274973	0	0.0232274	0.00883147	0	0	0.0158735	0.0105255	0	0	0	0	0	0.0128052	0.0111211	0.0159446	0	0	0	0	0	0	0.00158687	0	0.0132122	0	0	0	0.0178847	0.0157771	0.0555461	0.00486162	0	0	0.0076895	0.00944459	0.0178983
17	ASV_17	Bacteria	Bacteroidota	Bacteroidia	Bacteroidales	Porphyromonadaceae	Porphyromonas	pasteri	0	0	0	0	0.0196989	0.00713709	0.0138179	0.0175812	0.00460338	0.0328652	0.0015818	0.00322817	0.0029131	0.0157632	0	0	0	0	0	0	0.00645296	0.0050142	0	0	0	0.00060785	0.0818878	0.0125939	0.00149114	0.00449924	0	0	0.015519	0.0168696	0	0.00197503	0	0.00563766	0	0	0.00076864
18	ASV_18	Bacteria	Firmicutes	Negativicutes	Veillonellales-Selenomonadales	Veillonellaceae	Veillonella	dispar	0	0	0.00622793	0.0174301	0.0158673	0.00968605	0.027784	0.0141058	0.00759428	0.00868684	0	0	0.00136358	0.0167256	0.00140631	0	0	0	0.00505982	0.0104003	0	0.003683	0.00138187	0	0.00691287	0.0186407	0.0118468	0.0156409	0	0.0173371	0.00116621	0	0.0225215	0.0268629	0.00141002	0.000708986	0.00220565	0.0131434	0.0117318	0.0104719	0
19	ASV_19	Bacteria	Firmicutes	Bacilli	Lactobacillales	Streptococcaceae	Streptococcus	oralis	0.0220997	0.158733	0	0	0	0	0	0	0	0	0	0	0	0	0	0	0.00485585	0	0.0198703	0.00975032	0	0	0.0360377	0.038216	0	0	0	0	0	0	0	0	0	0	0	0	0	0	0.0236156	0.0151776	0
20	ASV_20	Bacteria	Proteobacteria	Gammaproteobacteria	Pasteurellales	Pasteurellaceae	Haemophilus	g_Haemophilus	0	0	0.043114	0.0338299	0	0	0	0	0.00228869	0.00101346	0.0169557	0.00528986	0.00142556	0	0	0.000800333	0.00427858	0.0222131	0.00168661	0.00130004	0	0.00212993	0.00400015	0.00268325	0.0343464	0.0317819	0.00128591	0.000609385	0.00787183	0.000269954	0	0.000297265	0	0	0.0136942	0.0032664	0.00212544	0.0043033	0	0	0.018667
21	ASV_21	Bacteria	Proteobacteria	Gammaproteobacteria	Pasteurellales	Pasteurellaceae	Haemophilus	g_Haemophilus	0.00716959	0.00438928	0	0	0	0	0	0	0.0376073	0.0192269	0	0	0	0	0.0330202	0.0227295	0	0	0	0	0	0	0.00429107	0.0291906	0	0	0	0	0	0	0.0234992	0.0104786	0	0	0	0	0.0465592	0.0312239	0	0	0
22	ASV_22	Bacteria	Bacteroidota	Bacteroidia	Bacteroidales	Porphyromonadaceae	Porphyromonas	g_Porphyromonas	0	0	0	0	0.00658132	0.00288882	0.012262	0.0165999	0	0.00240336	0.00141529	0.00233296	0.00966902	0.0194829	0.00323452	0	0.000237699	0.000485328	0	0	0.0337219	0.0145545	0	0	0	0	0.0303967	0.00420766	0.00100565	0.00449924	0	0	0.0140996	0.0148774	0.000427277	0.0101031	0	0	0	0	0.000850994
23	ASV_23	Bacteria	Proteobacteria	Gammaproteobacteria	Pasteurellales	Pasteurellaceae	Actinobacillus	g_Actinobacillus	0	0	0	0	0	0	0.00140772	0	0.000728218	0.0101346	0.00810323	0.00409625	0	0	0	0	0.0798329	0.0177331	0	0	0	0.0086972	0	0	0	0.00136043	5.47196e-05	0	0	0	0	0	0.0013248	0	0.0135447	0.043552	0	0.00780598	0	0	0.0210827
24	ASV_24	Bacteria	Firmicutes	Bacilli	Lactobacillales	Streptococcaceae	Streptococcus	g_Streptococcus	0	0	0	0	0.00667147	0.0128298	0.00863155	0.00740044	0.00829649	0.00440133	0	0	0	0.00949433	0	0	0	0	0	0	0	0.00181931	0	0	0.0105561	0	0.00336525	0.0167726	0.00835732	0.0106182	0	0	0.00176639	0.00565535	0.0238634	0.0330692	0.00505294	0.0165794	0	0	0.0219062
25	ASV_25	Bacteria	Firmicutes	Negativicutes	Veillonellales-Selenomonadales	Veillonellaceae	Veillonella	rogosae	0.00669687	0.0122219	0	0	0.0194735	0.0137644	0.00677928	0.00686892	0.000780234	0.00141885	0.000832524	0.00127499	0.00343994	0.0165696	0.00486584	0.000640266	0.000747054	0	0.00295156	0.00409131	0.0114488	0.0153976	0.00443652	0.00243932	0	0	0.0129412	0.0120136	0.0048202	0.00968835	0.00329456	0.00148633	0.00712866	0.019376	0.000982738	0.00534272	0	0.00103413	0.00364719	0.00344645	0.00112551
26	ASV_26	Bacteria	Firmicutes	Bacilli	Lactobacillales	Carnobacteriaceae	Granulicatella	elegans	0.0005909	0.000340548	0.000321027	0.000214657	0.00162279	0	0.000555679	0.000286205	0.0120416	0.0405675	0.0199528	0.0132382	0.0026032	0.00124857	0.00801598	0.00669078	0.00757241	0.0251624	0.00173931	0.0015677	0.00478768	0.00297302	0.000690934	0.00060983	0	0	0.000109439	0	0.00180324	0.00134977	0.000349864	0.000371581	0.000220799	0.000160663	0.0020723	0.0026587	0.012512	0.00790606	0.00547079	0.00304878	0.0117218
27	ASV_27	Bacteria	Firmicutes	Negativicutes	Veillonellales-Selenomonadales	Veillonellaceae	Veillonella	g_Veillonella	0.005909	0.0125624	0	0	0.0186621	0.0155487	0.0148552	0.0149235	0	0.000665991	0.000582767	0.0010851	0.00167348	0.00814171	0.0039658	0.000928386	0.00122245	0.00089599	0	0	0	0.00510295	0.00349104	0.00211408	0.00152581	0.00494964	0.0116826	0.00882157	0.0029476	0.00392933	0.00256567	0.00200654	0.0126802	0.0379487	0.000854555	0.00627959	0	0.000700537	0.000425506	0	0.000521577
28	ASV_28	Bacteria	Actinobacteriota	Actinobacteria	Micrococcales	Micrococcaceae	Rothia	mucilaginosa	0	0	0	0	0	0	0	0	0	0	0	0	0	0	0	0	0.00414276	0.00783992	0	0	0	0	0	0	0	0	0	0	0	0	0	0	0	0	0.0218766	0.131213	0	0	0	0	0.00115296
29	ASV_29	Bacteria	Proteobacteria	Gammaproteobacteria	Pasteurellales	Pasteurellaceae	Haemophilus	g_Haemophilus	0.0502659	0.0352278	0	0	0	0	0.00792769	0.00196255	0	0	0	0	0	0	0	0	0	0	0	0	0	0	0.0533474	0.0364679	0.0222333	0.0134595	0	0	0	0	0	0	0.0111977	0.0060088	0	0	0	0	0	0	0
30	ASV_30	Bacteria	Bacteroidota	Bacteroidia	Bacteroidales	Porphyromonadaceae	Porphyromonas	g_Porphyromonas	0	0	0	0	0	0	0	0	0.00410923	0.0346315	0.00133204	0.00271275	0.00604314	0.00944231	0	0.0004802	0	0	0	0	0.0224813	0.00794285	0	0	0.000871894	0.000752576	0	0	0.000762909	0.00251957	0	0	0	0	0	0	0.000280719	0.00590453	0	0	0.000878445
31	ASV_31	Bacteria	Firmicutes	Bacilli	Lactobacillales	Streptococcaceae	Streptococcus	g_Streptococcus	0.0150877	0.029552	0.0184912	0.00953076	0	0	0.00407498	0.0124704	0.00509753	0.00266396	0	0	0.00570224	0.00450005	0.00126568	0.000512213	0	0	0.00579771	0	0.0158201	0.00998403	0.000727299	0.0019108	0.00688173	0.00127359	0.00153215	0	0.00104033	0.0017697	0	0	0.000977825	0.00112464	0	0	0.0131938	0.00160123	0.00656495	0	0
32	ASV_32	Bacteria	Firmicutes	Negativicutes	Veillonellales-Selenomonadales	Veillonellaceae	Veillonella	g_Veillonella	0	0	0	0	0.0187072	0.0129997	0.00229681	0.00433396	0.000650195	0.00112929	0	0	0.00319202	0.0158932	0.00385329	0.000736306	0	0	0.00505982	0.00497075	0	0.00674476	0	0	0	0	0.0135978	0.0114913	0.00377987	0.00902847	0.00154523	0.00133769	0.00331199	0.0186048	0	0.00275998	0	0	0.00471096	0.00450689	0
33	ASV_33	Bacteria	Firmicutes	Bacilli	Lactobacillales	Streptococcaceae	Streptococcus	g_Streptococcus	0	0.00151355	0.00215088	0.00107328	0	0.000892136	0.00300067	0.00253496	0.000312094	0	0	0	0.0006508	0.00567059	0.000900039	0	0	0.000186665	0.0152322	0.00562077	0	0.000709975	0.0101822	0.00853763	0.0189014	0.00489174	0.000383037	0.000841531	0.00180324	0.0306248	0.0051605	0.00338139	0.00141942	0.00408085	0.00858828	0.00612767	0	0.00116756	0.000911799	0.00533537	0.00697266
34	ASV_34	Bacteria	Firmicutes	Bacilli	Staphylococcales	Gemellaceae	Gemella	sanguinis	0	0	0.000770465	0	0.0271367	0.00836909	0.00144477	0.00102216	0	0.00089764	0	0	0.00114665	0.00374571	0.0011813	0	0	0	0.000790597	0.00122357	0	0.00479233	0	0	0.00161923	0.0015341	0.017565	0.0472418	0.00540972	0.000929842	0	0	0.00186102	0.00154237	0.00245684	0.00184843	0	0.00120092	0.00775029	0.00467259	0
35	ASV_35	Bacteria	Firmicutes	Negativicutes	Veillonellales-Selenomonadales	Veillonellaceae	Veillonella	g_Veillonella	0	0	0.00972713	0.00987421	0.0111342	0.0076044	0.0267837	0.0299697	0	0	0	0.00132925	0	0	0	0	0	0	0	0	0	0	0	0	0.0124556	0.00691791	0.00366621	0.00226343	0	0	0	0	0.0217014	0.0188619	0.00160229	0	0	0	0	0	0
36	ASV_36	Bacteria	Firmicutes	Negativicutes	Veillonellales-Selenomonadales	Veillonellaceae	Veillonella	massiliensis	0	0	0.00141252	0.00064397	0	0	0	0	0.00520156	0.00729695	0.0036076	0.00233296	0	0	0.00140631	0.000896373	0.00101871	0.00552527	0.0162863	0.0666845	0	0	0.00287283	0.00150425	0.00105873	0.000173671	0	0	0	0	0.000204088	0	0	0	0	0	0	0.000467025	0.0305453	0.0160392	0
37	ASV_37	Bacteria	Bacteroidota	Bacteroidia	Bacteroidales	Prevotellaceae	Prevotella	nanceiensis	0	0	0	0	0.00270465	0.00135945	0.0328962	0.0377382	0	0.000231649	0	0	0	0.00101446	0.00348765	0.000448186	0	0	0	0	0.00457952	0.00545793	0	0	0	0	0.0026539	0	0	0	0.00104959	0	0.0239725	0.0354744	0.000683644	0	0	3.33589e-05	0	0	0
38	ASV_38	Bacteria	Firmicutes	Negativicutes	Veillonellales-Selenomonadales	Veillonellaceae	Veillonella	g_Veillonella	0.00579082	0.0236492	0.000545746	0.00128794	0.00410206	0.00127448	0.0152256	0.0191348	0	0	0	0.00100372	0	0	0	0	0	0	0	0	0	0	0.035274	0.0201244	0.00149468	0	0.000519836	0	0	0	0	0	0.0150144	0.0141384	0.00128183	0	0	0	0	0	0
39	ASV_39	Bacteria	Proteobacteria	Gammaproteobacteria	Pasteurellales	Pasteurellaceae	Haemophilus	g_Haemophilus	0.00843018	0.0146436	0	0	0	0	0.0181151	0.0039251	0.0010143	0	0	0	0.0013016	0	0	0	0.0177595	0.00683193	0.00305698	0.00458838	0	0	0.00403651	0.00174818	0.00140126	0.00222878	0.000930233	0.00235048	0	0	0.00349864	0.0302467	0.0111031	0.010668	0	0.00202568	0	0	0.00130691	0.00288309	0.00178434
40	ASV_40	Bacteria	Proteobacteria	Gammaproteobacteria	Pasteurellales	Pasteurellaceae	Haemophilus	parainfluenzae	0	0	0	0	0.00315543	0.00399337	0.0298585	0.030583	0	0.00136094	0	0	0	0	0	0	0.00159598	0	0	0	0	0	0	0	0	0	0.0022435	0.0026987	0	0	0.00291554	0.0270883	0.0226477	0.0205328	0.00252094	0.0016965	0	0.00180138	0	0	0
41	ASV_41	Bacteria	Proteobacteria	Gammaproteobacteria	Pasteurellales	Pasteurellaceae	Haemophilus	g_Haemophilus	0.0448296	0.031898	0	0	0	0	0	0	0	0	0	0	0	0	0	0	0	0	0	0	0	0	0.0473108	0.0318332	0.000249113	5.78905e-05	0	0	0	0	0	0	9.46283e-05	0	0	0	0	0	0	0	0
42	ASV_42	Bacteria	Firmicutes	Bacilli	Lactobacillales	Streptococcaceae	Streptococcus	g_Streptococcus	0	0.00208113	0.00754414	0.00626798	0.00815903	0.00114703	0.00229681	0.00233053	0	0	0	0	0.000216933	0.00041619	0.000590651	0.000160067	0	0	0.00458546	0.00382365	0	0	0.0117095	0.00243932	0.00264682	0.00136043	0	0.000232146	0.00100565	0.000359939	0.00172017	0.00122622	0.00173485	0.00340606	0.0398863	0	0	0.00060046	0.000668652	0.00589873	0.000329417
43	ASV_43	Bacteria	Proteobacteria	Gammaproteobacteria	Pasteurellales	Pasteurellaceae	Actinobacillus	g_Actinobacillus	0	0	0	0	0	0	0	0	0.000572172	0.00764442	0.00629943	0.0032553	0	0	0	0	0.0335156	0.0066826	0	0	0	0	0	0	0	0	0	0	0	0	0	0	0	0	0.00551188	0.0169144	0	0.00640491	0	0	0.0165807
44	ASV_44	Bacteria	Bacteroidota	Bacteroidia	Bacteroidales	Prevotellaceae	Alloprevotella	g_Alloprevotella	0.00618475	0.000113516	0	0	0	0.00276137	0	0	0.00416125	0.0225858	0.0053559	0.0124515	0	0	0	0	0	0.0028373	0.000790597	0	0	0	0.00447289	0.00426881	0	0	0.00128591	0.0026987	0	0	0	0	0	0	0	0	0	0.00660506	0.0063218	0.0168677	0.00145492
45	ASV_45	Bacteria	Bacteroidota	Bacteroidia	Bacteroidales	Porphyromonadaceae	Porphyromonas	g_Porphyromonas	0	0	0	0	0	0	0	0	0	0.000463298	0.0304981	0.0342891	0.000123962	0	0	0.000160067	0	0	0	0	0	0	0	0	0	0	0	0	0	0	0	0	0	0	0	0	0	0	0	0.00092789	0.0150434
46	ASV_46	Bacteria	Proteobacteria	Gammaproteobacteria	Pasteurellales	Pasteurellaceae	Haemophilus	g_Haemophilus	0	0	0	0	0	0	0	0.000327091	0.0158648	0.0149414	0.00480089	0.00263136	0.00343994	0.000260119	0.00244698	0.00313731	0	0	0	0	0	0.000709975	0.00276374	0.00247998	0	0	0	0	0.00762909	0.00104982	0	0	0	0	0	0.00367154	0.00368944	0.022117	0	0	0.00296475
47	ASV_47	Bacteria	Proteobacteria	Gammaproteobacteria	Burkholderiales	Neisseriaceae	Neisseria	subflava	0	0	0	0	0	0	0	0	0	0	0	0	0	0	0.000787534	0	0	0	0.000790597	0.000650021	0.062448	0.112309	0	0	0	0	0	0	0	0	0	0	0	0	0	0	0	0	0	0.000231972	0
48	ASV_48	Bacteria	Bacteroidota	Bacteroidia	Bacteroidales	Prevotellaceae	Prevotella	nanceiensis	0	0.000151355	0.00417335	0.000429314	0	0	0.00985404	0.0114891	0	0.000984508	0.000610518	0.000868079	0.000805752	0.004396	0.0018282	0	0	0	0	0	0	0	0.00029092	0	0	0.0015341	0.00117647	0	0	0	0	0	0.00703403	0.0100575	0	0.000835591	0	0.0011342	0.0167771	0.0173979	0.000823542
49	ASV_49	Bacteria	Firmicutes	Bacilli	Lactobacillales	Aerococcaceae	Abiotrophia	defectiva	0	0	0.000224719	0	0	0.000212413	0	0	0.0223927	0.00984508	0.00155404	0.00488294	0.00288211	0.00314744	0.00779097	0.0125172	0	0	0	0	0.00666112	0.00208555	0	0	0	0	0.000601915	0	0.00183792	0.00164972	0	0.00059453	0	0	0	0	0.0105069	0.00390299	0	0	0.000850994
50	ASV_50	Bacteria	Firmicutes	Negativicutes	Veillonellales-Selenomonadales	Veillonellaceae	Veillonella	parvula	0	0	0.0101766	0.010604	0.000946628	0.00106207	0	0	0	0	0	0	0.00660097	0.0076735	0	0	0	0	0.00279344	0.00152946	0	0.00177494	0.00141823	0	0.0146976	0.00801783	0.000656635	0	0.00228873	0.0023396	0	0	0.000473141	0	0	0	0	0	0.0128564	0.012162	0
51	ASV_51	Bacteria	Proteobacteria	Gammaproteobacteria	Pasteurellales	Pasteurellaceae	Haemophilus	g_Haemophilus	0	0	0	0	0	0	0.0300437	0.0317279	0	0	0	0	0	0	0	0	0	0	0	0	0	0	0	0	0	0	0	0	0	0	0	0	0.0226477	0.0214646	0.00138865	0	0	0	0	0	0
52	ASV_52	Bacteria	Firmicutes	Bacilli	Lactobacillales	Streptococcaceae	Streptococcus	g_Streptococcus	0	0	0	0.000472245	0.0040119	0	0.00429725	0.0100989	0	0	0	0	0	0.00163875	0.000900039	0	0	0	0	0.0011471	0	0	0.00101822	0.0019108	0.00202404	0.000636795	0	0	0	0.0035394	0.0120412	0.0276085	0.00299656	0.0148774	0.00457187	0.00372218	0	0	0	0.0013587	0
53	ASV_53	Bacteria	Proteobacteria	Gammaproteobacteria	Burkholderiales	Neisseriaceae	Neisseria	g_Neisseria	0	0	0.0012199	0.000429314	0.000766318	0	0	0	0	0	0.00582767	0.00173616	0	0	0	0	0	0	0	0	0	0	0	0	0.00354985	0.0275269	0.0121751	0.00632599	0	0	0	0	0	0	0	0	0	0	0	0	0.00367849
54	ASV_54	Bacteria	Actinobacteriota	Actinobacteria	Micrococcales	Micrococcaceae	Rothia	g_Rothia	0	0	0	0	0	0	0	0	0	0	0	0	0	0	0	0	0.00281843	0.00388263	0	0	0	0	0	0	0	0	0	0	0	0	0	0	0	0	0.00480687	0.0638341	0	0	0	0	0
55	ASV_55	Bacteria	Proteobacteria	Gammaproteobacteria	Burkholderiales	Burkholderiaceae	Lautropia	mirabilis	0.0206815	0.00132435	0.000481541	0.00274761	0.0026145	0.000977102	0.00563088	0.00351623	0.00257477	0.00124511	0.000777022	0.000379785	0.000495847	0.00208095	0.00708781	0.0140218	0	0.000373329	0.00289886	0.00145299	0.00270608	0.00235179	0.000836394	0.00138228	0.00146354	0.00147621	0.00131327	0.000116073	0.000485487	0.000209964	0.00145777	0.00189507	0.00340662	0.000417724	0.000149547	0	0.000922361	0.000467025	0.00127652	0.000762195	0.00109806
56	ASV_56	Bacteria	Fusobacteriota	Fusobacteriia	Fusobacteriales	Fusobacteriaceae	Fusobacterium	g_Fusobacterium	0	0	0	0	0.0013974	0	0.00125954	0.0069098	0	0.00275083	0.00421812	0.00642921	0.00334697	0.00520237	0.00556899	0.00169671	0	0.00123199	0.00200285	0	0.00999167	0.0110934	0	0	0.00105873	0	0.00120383	0	0.00492423	0	0	0	0.00271268	0.0044343	0.000470005	0	0	0	0.00282658	0.00513653	0.00109806
57	ASV_57	Bacteria	Bacteroidota	Bacteroidia	Bacteroidales	Prevotellaceae	Alloprevotella	g_Alloprevotella	0	0	0	0	0.00347097	0.00577765	0	0.00224875	0	0	0	0	0	0.000468214	0	0	0.000135828	0	0	0	0.00333056	0.0108271	0	0	0	0	0.027223	0.0105627	0.000312099	0	0	0	0	0	0	0	0	0	0	0	0
58	ASV_58	Bacteria	Firmicutes	Negativicutes	Veillonellales-Selenomonadales	Veillonellaceae	Veillonella	g_Veillonella	0	0	0	0	0.00338082	0.00301627	0	0	0.000676203	0.00089764	0	0	0.00272716	0.00101446	0.00767846	0.0100202	0	0	0.00864386	0.0115474	0	0.00452609	0	0	0	0	0.00117647	0.000957604	0	0.00161972	0.0123036	0.0128939	0	0	0	0	0	0	0	0.00294936	0
59	ASV_59	Bacteria	Fusobacteriota	Fusobacteriia	Fusobacteriales	Fusobacteriaceae	Fusobacterium	periodonticum	0	0	0.0011878	0	0.0175352	0.00522537	0	0	0.00169051	0.0148255	0	0.00111223	0	0	0	0	0	0	0	0	0	0	0	0	0.00180607	0.00225773	0.0074145	0.0088796	0	0	0	0	0	0	0	0.00860912	0	0.00453681	0	0	0
60	ASV_60	Bacteria	Firmicutes	Bacilli	Staphylococcales	Gemellaceae	Gemella	parahaemolysans	0	0	0	0	0	0	0	0	0	0	0.0260025	0.00469305	0	0	0	0	0	0	0.00142307	0.000841204	0	0.000665602	0	0	0	0	0	0	0	0	0	0	0	0	0	0	0	0	0.000425506	0	0.0266553
61	ASV_61	Bacteria	Bacteroidota	Bacteroidia	Flavobacteriales	Flavobacteriaceae	Capnocytophaga	sputigena	0	0	0	0	0.00225388	0.00225158	0.00537156	0.0116526	0	0.00052121	0	0	0.00282013	0.00195089	0	0	0	0	0.000474358	0.000267656	0	0.000532481	0.000109095	0	0.000809616	0.00060785	0.00377565	0.00229245	0.00169921	0.0017397	0	0	0.00223954	0.00298834	0.00038455	0.000227888	0	0.0148114	0.0117926	0.00845042	0
62	ASV_62	Bacteria	Bacteroidota	Bacteroidia	Bacteroidales	Prevotellaceae	Alloprevotella	g_Alloprevotella	0	0	0	0	0	0	0.010669	0.0363071	0	0	0	0	0	0	0.000421893	0	0	0	0	0	0	0.00550231	0	0	0	0	0	0	0	0	0	0	0.00873734	0.0195045	0.000405914	0	0	0.000333589	0	0.000265111	0
63	ASV_63	Bacteria	Firmicutes	Negativicutes	Veillonellales-Selenomonadales	Veillonellaceae	Veillonella	parvula	0	0	0	0.00128794	0	0.00152938	0	0	0.00202861	0	0.000943527	0	0	0	0.00208134	0.00332939	0	0	0.0107521	0.0121975	0	0	0	0	0	0.000405233	0	0	0	0	0.00361527	0.00215517	0.00119862	0	0	0	0	0.0011342	0.0130083	0.0144154	0.0019216
64	ASV_64	Bacteria	Bacteroidota	Bacteroidia	Flavobacteriales	Weeksellaceae	Bergeyella	g_Bergeyella	0	0	0	0	0	0	0	0	0.000780234	0.000173737	8.32524e-05	8.13824e-05	0	0	0	0	0.0106285	0.0474502	0	0	0.005204	0.00381612	0	0	0	0	0	0	0	0	0	0	0	0	0.00495642	0.00288659	0.000160411	0.00106749	0	0	0.000219611
65	ASV_65	Bacteria	Fusobacteriota	Fusobacteriia	Fusobacteriales	Fusobacteriaceae	Fusobacterium	nucleatum	0	0	0	0	0.00193833	0.000722206	0	0.00674626	0.00127438	0.0152888	0	0	0.00306806	0.00335553	0.00137819	0	0	0	0	0	0	0.0035055	0	0	0.00146354	0	0	0	0.00374519	0	0.000670573	0.00130054	0.00189257	0.00372739	0	0	0.000401027	0.00610468	0.00218832	0.00354586	0
66	ASV_66	Bacteria	Actinobacteriota	Actinobacteria	Micrococcales	Micrococcaceae	Rothia	dentocariosa	0.00035454	0.000302709	0.000545746	0.000214657	0	8.49654e-05	0.000592724	0	0	0	0	0	0.0109086	0.00210696	0.000365641	0.0004802	0	0.000485328	0.00216097	0.00099415	0.000832639	0	0	0	0.000903033	0.000202617	0	0	0.0113049	0.00128978	0.00212834	0.00111474	0.000883197	0.000546255	0.0182661	0.000481098	0	0	0	0	0
67	ASV_67	Bacteria	Bacteroidota	Bacteroidia	Bacteroidales	Porphyromonadaceae	Porphyromonas	g_Porphyromonas	0	0	0	0.000386382	0	0	0	0	0	0	0.0155404	0.0201286	0	0	0.000140631	0	0	0	0	0.000191183	0	0	0	0	0	0	0	0	0	0	0	0	0	0	0	0	0	0	0.00109416	0.000894751	0.00818052
68	ASV_68	Bacteria	Firmicutes	Bacilli	Lactobacillales	Streptococcaceae	Streptococcus	g_Streptococcus	0	0	0	0	0	0	0	0	0	0	0	0	0.0149374	0.00926022	0	0	0	0	0	0	0	0	0	0	0	0	0	0	0.0288518	0.00359939	0	0	0	0	0	0	0	0	0	0	0
69	ASV_69	Bacteria	Firmicutes	Bacilli	Lactobacillales	Streptococcaceae	Streptococcus	salivarius	0	0	0	0	0	0	0	0	0	0	0	0	0	0	0	0	0.00645183	0.000858658	0	0	0	0	0	0	0	0	0	0	0	0	0	0	0	0	0.0290762	0.00298787	0	0	0	0	0
70	ASV_70	Bacteria	Bacteroidota	Bacteroidia	Bacteroidales	Prevotellaceae	Alloprevotella	g_Alloprevotella	0.00185149	0	0.000321027	0.000171725	0.00126217	0.00454565	0	0	0	0	0	0	0	0	0	0	0.00159598	0.00171732	0	0.00126181	0.014363	0.00190806	0	0.00142294	0	0	0.00150479	0.00281478	0	0	0	0	0	0	0.000192275	0	0	0	0.00799344	0.0204799	0
71	ASV_71	Bacteria	Fusobacteriota	Fusobacteriia	Fusobacteriales	Leptotrichiaceae	Leptotrichia	g_Leptotrichia	0	0	0	0	0.00910566	0.001232	0.00218567	0.00237141	0	0.00150572	0	0	0.00192141	0.0056966	0.000506272	0.00028812	6.7914e-05	0	0.000368945	0	0.000832639	0.00270678	0	0	0.00161923	0.000405233	0.00128591	0.00377238	0.00267018	0.000569903	0.000262398	0	0.00164022	0.00343819	0.000555461	0.00189907	0	0.00110084	0.000577472	0.000861612	0.000164708
72	ASV_72	Bacteria	Patescibacteria	Saccharimonadia	Saccharimonadales	o_Saccharimonadales	o_Saccharimonadales	o_Saccharimonadales	0	0	0	0	0	0	0	0	0	0	0	0	0	0	0.0209259	0.0250664	0	0	0	0	0	0	0	0	0	0	0	0	0	0	0.000174932	0	0	0	0	0	0	0	0	0	0
73	ASV_73	Bacteria	Proteobacteria	Gammaproteobacteria	Pasteurellales	Pasteurellaceae	Haemophilus	parainfluenzae	0	0.000264871	0	0	0	0	0	0	0	0	0	0	0	0	0	0	0	0	0	0	0.00291424	0.00545793	0.00254555	0	0	0	0	0	0	0	0	0	0	0	0	0	0	0	0	0	0
74	ASV_74	Bacteria	Patescibacteria	Saccharimonadia	Saccharimonadales	o_Saccharimonadales	o_Saccharimonadales	o_Saccharimonadales	0	0	0	0	0	0	0	0	0	0	0.00566116	0.00398774	0	0	0	0	0	0	0	0	0	0	0	0	0	0	0	0	0	0	0	0	0	0	0	0	0	0	0	0.000231972	0.0133414
75	ASV_75	Bacteria	Bacteroidota	Bacteroidia	Bacteroidales	Prevotellaceae	Prevotella	melaninogenica	0.000196967	0.000454064	0	0	0.0013974	0	0.00111136	0.00273939	0.000208062	0.000839728	0	0	0	0.00070232	0.00416268	0.00112047	0	0	0.000158119	0	0.00686928	0.00297302	0.000945489	0.000731797	0	0.000463124	0.000711354	0.000812513	0	0	0.000553952	0.000520214	0.0052361	0.00375952	0	0.000126605	0	0	0.00288736	0.00400981	0
76	ASV_76	Bacteria	Proteobacteria	Gammaproteobacteria	Pasteurellales	Pasteurellaceae	Haemophilus	sputorum	0	0	0	0	0	0	0.00477884	0	0	0	0.000582767	0.00124786	0.00210735	0.00483821	0	0	0.00417671	0.00182931	0	0	0	0.000532481	0	0	0	0.000318398	0.00194254	0	0	0	0	0	0.000946283	0	0.00158093	0.000354493	0	0	0	0	0.0077413
77	ASV_77	Bacteria	Firmicutes	Bacilli	Lactobacillales	Streptococcaceae	Streptococcus	g_Streptococcus	0	0	0	0	0.00225388	0.00484303	0.00748314	0.00621474	0.000156047	0	0	0	0	0.000754344	0	0	0	0	0	0	0	0.00146432	0	0	0.000747338	0	0.000465116	0.00557152	0.00204598	0.00113981	0	0	0.00141942	0.00584814	0.000448641	2.53209e-05	0	0.000433666	0	0	0.000796091
78	ASV_78	Bacteria	Proteobacteria	Gammaproteobacteria	Burkholderiales	Neisseriaceae	Kingella	oralis	0.000393933	0.000870289	0.000674157	0.00111622	0	0	0.000963177	0.000858615	0.000130039	0.000231649	0.000305259	0	0	0.000156071	0.000421893	0.000128053	0	0	0.00411111	0.00290598	0	0.000221867	0.000727299	0.000853763	0	0.000173671	0.000410397	0.000464293	0.000554843	0	0.0105251	0.0056852	0.00091474	0.00192796	0	0	0.000521335	0.000200153	0.000577472	0.00407609	0.00337652
79	ASV_79	Bacteria	Proteobacteria	Gammaproteobacteria	Pasteurellales	Pasteurellaceae	Haemophilus	parainfluenzae	0	0	0	0	0	0	0.00385271	0	0	0	0	0	0	0.0144626	0	0	0.00213929	0	0	0	0	0	0	0	0	0	0	0	0	0.00164972	0	0	0.00274422	0.00465923	0.00138865	0.00630491	0	0	0	0	0
80	ASV_80	Bacteria	Proteobacteria	Gammaproteobacteria	Pasteurellales	Pasteurellaceae	f_Pasteurellaceae	f_Pasteurellaceae	0	0	0	0	0	0	0	0	0.00470741	0.00246127	0	0	0.00220032	0	0	0	0.00791198	0.00279997	0	0	0	0	0	0	0	0.000347343	0.00262654	0	0	0	0	0	0	0	0.0023073	0	0.00188483	0.00406979	0	0	0.00428242
81	ASV_81	Bacteria	Firmicutes	Bacilli	Lactobacillales	Streptococcaceae	Streptococcus	g_Streptococcus	0.0281268	0.00472983	0	0	0	0	0	0	0	0	0	0	0	0	0	0	0	0	0	0	0	0	0.00836394	0.00886287	0	0	0	0	0	0	0	0	0	0	0	0	0	0	0	0	0
82	ASV_82	Bacteria	Bacteroidota	Bacteroidia	Flavobacteriales	Weeksellaceae	Bergeyella	g_Bergeyella	0	0	0.000674157	0.00171725	0.00374144	0	0.00159295	0.000899501	0.00109233	0.000347474	0.00069377	0.00105797	0	0.000728332	0.00202509	0.000928386	0	0	0.000210826	0	0	0	0	0	0.000934172	0.00133148	0.00320109	0.00481704	0	0.00113981	0	0.000222949	0.00205028	0.000385592	6.40916e-05	0.000455777	0.000922361	0.000533743	0.00218832	0.00281681	0
83	ASV_83	Bacteria	Firmicutes	Negativicutes	Veillonellales-Selenomonadales	Veillonellaceae	Veillonella	parvula	0	0	0	0	0.0138388	0.0098135	0	0	0	0	0	0	0.00244825	0.00171678	0	0	0	0	0	0	0	0	0	0	0	0	0.00495212	0.00266968	0.00180324	0.00650889	0	0	0	0	0	0	0	0	0	0	0
84	ASV_84	Bacteria	Firmicutes	Negativicutes	Veillonellales-Selenomonadales	Veillonellaceae	Veillonella	atypica	0	0	0	0	0.00333574	0	0.000481589	0	0.00418726	0.00347474	0	0	0.00145655	0.00803767	0.000590651	0	0	0	0	0	0	0	0	0	0	0	0	0.000696439	0.000624198	0.00335943	0	0	0	0	0.00038455	0	0	0.000467025	0.000820619	0.00596501	0
85	ASV_85	Bacteria	Bacteroidota	Bacteroidia	Bacteroidales	Prevotellaceae	Prevotella	nanceiensis	0	0	0	0	0.00721241	0.00118952	0	0	0.00135241	0.00112929	0	0	0	0.00111851	0	0	0	0	0	0	0	0.00212993	0	0.000162621	0.0032696	0.00231562	0.0111081	0.00191521	0.000346777	0	0	0	0	0	0	0	0	0.00123428	0	0	0
86	ASV_86	Bacteria	Proteobacteria	Gammaproteobacteria	Pasteurellales	Pasteurellaceae	Haemophilus	g_Haemophilus	0	0	0	0	0	0	0	0	0	0	0	0	0	0	0	0	0.00431254	0.00268797	0	0	0	0	0	0	0	0	0	0	0	0	0.00317794	0.0318817	0	0	0	0	0	0	0	0	0
87	ASV_87	Bacteria	Firmicutes	Negativicutes	Veillonellales-Selenomonadales	Veillonellaceae	Veillonella	atypica	0	0	0.000385233	0.00184605	0.00351605	0.000977102	0	0	0.0046554	0.00107138	0	0	0.00204537	0.00275726	0	0	0	0	0.00173931	0.0015677	0	0.00257366	0	0	0.00239771	0.00060785	0.000848153	0	0.000624198	0.00149975	0	0.00152348	0.000410056	0	0	0	0	0	0.000577472	0.00497084	0
88	ASV_88	Bacteria	Proteobacteria	Gammaproteobacteria	Pasteurellales	Pasteurellaceae	Actinobacillus	g_Actinobacillus	0	0	0	0	0	0	0	0	0.00397919	0.00393803	0	0	0	0	0	0	0	0	0	0	0	0.00359425	0	0	0	0	0	0	0	0	0	0	0	0	0	0	0.00798043	0.014311	0	0	0
89	ASV_89	Bacteria	Firmicutes	Bacilli	Lactobacillales	Carnobacteriaceae	Granulicatella	g_Granulicatella	0	0	0.00378812	0.00128794	0.00518392	0.00348358	0	0	0	0	0	0	0	0	0	0	0	0	0	0	0	0	0	0	0.00161923	0.00217089	0.00642955	0.00957604	0	0	0	0	0	0	0	0.00131669	0	0	0	0	0
90	ASV_90	Bacteria	Firmicutes	Negativicutes	Veillonellales-Selenomonadales	Veillonellaceae	Veillonella	tobetsuensis	0	0	0	0	0.00567977	0	0	0	0	0.00231649	0	0	0.000402876	0.00137863	0.000956292	0	0	0	0	0	0	0.0050142	0	0	0	0	0	0.000696439	0	0.0011698	0	0	0	0.000674786	0	0	0	0	0.00197556	0.00212089	0
91	ASV_91	Bacteria	Firmicutes	Negativicutes	Veillonellales-Selenomonadales	Veillonellaceae	Veillonella	g_Veillonella	0	0	0	0	0	0	0.00300067	0.00273939	0.000312094	0	0	0	0.000960704	0.00600874	0.000956292	0	0	0	0	0	0	0	0	0	0.00105873	0.00399444	0	0	0	0.0041093	0	0	0.00264959	0.00302047	0	0.00329172	0	0	0	0	0
92	ASV_92	Bacteria	Firmicutes	Clostridia	Lachnospirales	Lachnospiraceae	Lachnoanaerobaculum	cf.	0	0	0.000128411	0	0.00495853	0.00203917	0.0023709	0.000776842	0	0.00133198	0	8.13824e-05	0	0.00158672	0.00210947	0.000416173	0	0	0.000263532	0	0.00166528	0.00297302	0	0	0.000373669	0.000984138	0.00281806	0.0011027	0.000277421	0.000269954	0.000553952	0.000297265	0.000946283	0.00125317	0.000341822	0.000101284	0	0.000200153	0.000759832	0.00109358	0.000164708
93	ASV_93	Bacteria	Proteobacteria	Gammaproteobacteria	Pasteurellales	Pasteurellaceae	Haemophilus	g_Haemophilus	0	0	0	0	0	0	0	0	0	0	0	0	0.00142556	0.00231506	0	0	0	0	0	0	0.0226894	0.00922968	0	0	0	0	0	0	0	0.0053091	0	0	0	0	0	0	0	0	0	0	0
94	ASV_94	Bacteria	Fusobacteriota	Fusobacteriia	Fusobacteriales	Fusobacteriaceae	Fusobacterium	g_Fusobacterium	0	0	0	0	0	0	0.00518634	0.00817728	0	0	0	0	0.00353291	0.00533243	0.00104067	0	0	0	0	0	0	0	0	0	0	0	0	0	0	0	0	0	0.00441599	0.00372739	0	0	0	0	0	0.00175636	0
95	ASV_95	Bacteria	Actinobacteriota	Actinobacteria	Micrococcales	Micrococcaceae	Rothia	mucilaginosa	0	0	0	0	0.00126217	0	0	0	0.00127438	0.00110033	0	0	0.00297508	0.00577463	0	0	0	0	0	0.000458838	0	0	0	0	0	0	0	0	0.00104033	0.0113981	0	0	0	0	0	0	0.00264678	0.00206825	0	0	0
96	ASV_96	Bacteria	Proteobacteria	Gammaproteobacteria	Pasteurellales	Pasteurellaceae	Haemophilus	parainfluenzae	0	0	0	0	0	0	0	0	0	0	0	0	0	0	0	0	0	0	0	0	0	0.00337238	0.00214553	0	0	0	0	0	0	0	0	0	0	0	0	0	0	0	0	0	0
97	ASV_97	Bacteria	Firmicutes	Negativicutes	Veillonellales-Selenomonadales	Veillonellaceae	Veillonella	g_Veillonella	0	0	0.00735152	0.00764178	0	0.00046731	0	0	0	0	0	0	0	0	0	0	0	0	0	0	0	0	0	0	0.00890577	0.00512331	0.000820793	0	0	0	0	0	0	0	0	0	0	0	0	0	0
98	ASV_98	Bacteria	Bacteroidota	Bacteroidia	Flavobacteriales	Flavobacteriaceae	Capnocytophaga	leadbetteri	0	0	0.000160514	0	0	0	0.00474179	0.00543789	0	0.00214275	0	0	0	0.00208095	0	0	0	0	0	0	0.00499584	0.00199681	0	0	0	0	0	0	0	0	0	0	0.00287039	0.00526975	0	0	0	0.00190146	0.00018236	0	0
99	ASV_99	Bacteria	Proteobacteria	Gammaproteobacteria	Pasteurellales	Pasteurellaceae	Haemophilus	g_Haemophilus	0	0	0	0	0	0	0	0	0	0	0	0	0	0	0	0	0	0	0	0	0	0	0	0	0.00660148	0.0180329	0	0	0	0	0	0	0	0	0	0	0	0	0	0	0
100	ASV_100	Bacteria	Firmicutes	Bacilli	Lactobacillales	Aerococcaceae	Abiotrophia	defectiva	0	0	0	0	0	0	0	0	0.0168531	0.00373534	0	0	0	0	0	0	0	0	0	0	0	0	0	0	0	0	0	0	0	0	0	0	0	0	0	0	0	0	0	0	0
101	ASV_101	Bacteria	Proteobacteria	Gammaproteobacteria	Pasteurellales	Pasteurellaceae	Haemophilus	parainfluenzae	0	0	0	0	0	0	0	0	0	0	0	0	0.00477253	0.00137863	0	0	0	0	0	0	0	0	0	0	0	0	0	0	0.0175122	0.00158973	0	0	0	0	0	0	0	0	0	0	0
102	ASV_102	Bacteria	Proteobacteria	Gammaproteobacteria	Pasteurellales	Pasteurellaceae	Haemophilus	g_Haemophilus	0	0	0	0	0	0	0	0	0	0	0	0	0.00164249	0.00226303	0.00104067	0	0	0	0	0	0	0.00319489	0	0	0	0	0	0	0	0.00464921	0	0	0	0	0	0	0	0	0	0	0
103	ASV_103	Bacteria	Firmicutes	Bacilli	Lactobacillales	Streptococcaceae	Streptococcus	g_Streptococcus	0	0	0.013451	0.010647	0	0	0	0	0	0	0	0	0	0	0	0	0	0	0	0	0	0	0	0	0.00168151	0.000897302	0	0	0	0	0	0	0	0	0	0	0	0	0	0	0
104	ASV_104	Bacteria	Bacteroidota	Bacteroidia	Bacteroidales	Porphyromonadaceae	Porphyromonas	g_Porphyromonas	0	0	0	0	0	0	0	0	0	0	0.000638268	0.00401487	0.00272716	0	0	0	0	0	0	0	0	0	0	0	0	0.00118675	0	0	0	0	0	0	0	0	0	0	0	0	0	0	0.00126276
105	ASV_105	Bacteria	Proteobacteria	Gammaproteobacteria	Burkholderiales	Neisseriaceae	Kingella	g_Kingella	0.000157573	0.000151355	0	0	0	0	0	0	0	0	0	0	0.000836742	0	0.00210947	0.00131255	0	0	0.000263532	0.000344129	0.00333056	0.00124246	0	0	0.000435947	0.000173671	0.000218878	0.000261165	0.000242744	0	0.00959212	0.000706005	0.000757026	0	0	0	0	0	0	0	0
106	ASV_106	Bacteria	Proteobacteria	Gammaproteobacteria	Burkholderiales	Neisseriaceae	Neisseria	g_Neisseria	0	0	0	0	0	0	0	0	0	0	0	0	0	0	0	0	0	0	0	0	0	0	0	0	0	0	0.00864569	0.011143	0	0	0	0	0	0	0	0	0	0	0	0	0
107	ASV_107	Bacteria	Bacteroidota	Bacteroidia	Bacteroidales	Prevotellaceae	Alloprevotella	g_Alloprevotella	0	0	0	0	0	0	0	0	0	0	0.000444013	0.00135637	0	0	0	0	0	0	0	0	0	0.00226305	0	0	0	0	0.00629275	0.00272772	0	0	0	0	0	0	0	0	0	0	0	0	0.000411771
108	ASV_108	Bacteria	Actinobacteriota	Actinobacteria	Micrococcales	Micrococcaceae	Rothia	g_Rothia	0	0	0	0	0	0	0	0	0	0	0	0	0.00396678	0.00561856	0	0	0	0	0	0	0	0	0	0	0	0	0	0	0	0.00968835	0	0	0	0	0	0	0	0	0	0	0
109	ASV_109	Bacteria	Fusobacteriota	Fusobacteriia	Fusobacteriales	Fusobacteriaceae	Fusobacterium	massiliense	0	0	0	0	0	0	0	0	0.00306892	0.00437238	0.00119328	0.000976589	0	0	0	0	0	0	0.000685184	0.00118533	0	0	0.000400015	0.000325243	0	0	0	0	0	0	0	0	0	0	0	0	0.000160411	0.00190146	0.00297854	0.0029825	0
110	ASV_110	Bacteria	Campilobacterota	Campylobacteria	Campylobacterales	Campylobacteraceae	Campylobacter	concisus	0	0.000151355	9.63082e-05	0	0.000631085	0.000849654	0.000926132	0	0.000676203	0.000492254	0	0	0.000278914	0.00392779	0.000309389	0	0	0	0	0	0	0.00119808	0.000181825	0	0.000186834	0.000289452	5.47196e-05	0	0.00058952	0.00275953	0.000291554	0.000483056	0	0.000706918	6.40916e-05	0.00111412	0.000160411	0	0.000212753	0.000165695	5.49028e-05
111	ASV_111	Bacteria	Bacteroidota	Bacteroidia	Bacteroidales	Prevotellaceae	Alloprevotella	g_Alloprevotella	0.00173331	0	0	0	0	0	0	0	0.0010143	0.00500941	0.00197031	0.00594092	0	0	0	0	0	0	0	0	0	0	0	0.00146359	0	0	0	0	0	0	0	0	0	0	0	0	0	0.00180138	0	0	0
112	ASV_112	Bacteria	Proteobacteria	Gammaproteobacteria	Pasteurellales	Pasteurellaceae	Aggregatibacter	kilianii	0	0	0	0.000257588	0	0	0	0	0.00236671	0.00964239	0	0	0	0	0.000731282	0.00284919	0	0	0	0	0	0	0	0.000243932	0	0	0	0	0	0	0	0	0	0	0	0	0.000641643	0.00276879	0	0	0
113	ASV_113	Bacteria	Firmicutes	Bacilli	Lactobacillales	Streptococcaceae	Streptococcus	g_Streptococcus	0	0.0137733	0	0	0	0	0	0	0	0	0	0	0	0	0	0	0	0	0	0	0	0	0.00614568	0.00471602	0	0	0	0	0	0	0	0	0	0	0	0	0	0	0	0	0
114	ASV_114	Bacteria	Firmicutes	Negativicutes	Veillonellales-Selenomonadales	Veillonellaceae	Veillonella	g_Veillonella	0	0	0	0	0	0	0	0	0	0	0	0	0	0	0.00292513	0.00332939	0	0	0	0	0	0	0	0	0	0	0	0	0	0	0.00772617	0.00635404	0	0	0	0	0	0	0	0	0
115	ASV_115	Bacteria	Bacteroidota	Bacteroidia	Flavobacteriales	Flavobacteriaceae	Capnocytophaga	g_Capnocytophaga	0	0	0	0	0	0	0.00514929	0.0121433	0	0	0	0	0	0	0	0	0	0	0	0	0	0	0	0	0	0	0	0	0	0	0	0	0.00252342	0.00347033	0	0.000151926	0	0	0	0	0
116	ASV_116	Bacteria	Firmicutes	Bacilli	Staphylococcales	Gemellaceae	Gemella	morbillorum	0	0	0	0	0.00054093	0	0	0	0.00148244	0.00648617	0	0	0	0	0.000534398	0	0	0.000447995	0	0	0	0	0	0	0	0	0.000656635	0	0	0	0	0	0	0.000192796	0	0	0	0.00703873	0	0	0
117	ASV_117	Bacteria	Actinobacteriota	Actinobacteria	Actinomycetales	Actinomycetaceae	Actinomyces	odontolyticus	0	0	0.000481541	0	0	0.00106207	0.000852041	0.00147191	0.000312094	0.00127407	0	0	0.000588819	0.000520237	0.000618777	0.00172872	0	0	0.000421652	0.000611784	0.00499584	0.00212993	0	0	0	0	0.00109439	0.000464293	0	0	0.00119537	0	0.000883197	0.000417724	0	0	0	0	0.000577472	0	0
118	ASV_118	Bacteria	Proteobacteria	Gammaproteobacteria	Pasteurellales	Pasteurellaceae	Haemophilus	g_Haemophilus	0	0	0	0	0	0	0	0	0	0	0.00607742	0.00119361	0	0	0	0	0	0	0	0	0	0	0	0	0	0	0	0	0	0	0	0	0	0	0	0	0	0	0	0	0.00925113
119	ASV_119	Bacteria	Bacteroidota	Bacteroidia	Bacteroidales	Porphyromonadaceae	Porphyromonas	g_Porphyromonas	0	0	0	0	0	0	0	0	0	0	0	0	0	0	0	0	0	0	0	0	0.0139467	0.00532481	0	0	0	0	0	0	0	0	0	0	0	0	0	0	0	0	0	0	0
120	ASV_120	Bacteria	Fusobacteriota	Fusobacteriia	Fusobacteriales	Fusobacteriaceae	Fusobacterium	g_Fusobacterium	0	0	0	0	0	0	0	0	0	0	0	0	0	0.00267922	0	0	0	0	0	0	0	0	0	0	0	0	0	0	0	0.00140976	0	0	0	0	0	0.00964728	0	0	0	0	0
121	ASV_121	Bacteria	Bacteroidota	Bacteroidia	Bacteroidales	Prevotellaceae	Alloprevotella	g_Alloprevotella	0	0	0	0	0	0.00144441	0	0	0	0	0.00144304	0.00412338	0	0	0	0	0	0.00205331	0	0	0.00895087	0	0	0	0	0	0.000683995	0.00127681	0.000277421	0	0	0	0	0	0	0	0	0	0	0	0
122	ASV_122	Bacteria	Proteobacteria	Gammaproteobacteria	Pasteurellales	Pasteurellaceae	Haemophilus	haemolyticus	0	0	0	0	0	0	0	0	0	0	0	0	0	0	0.000393767	0	0.00254678	0.00250131	0.00226638	0.00317363	0	0	0	0	0	0	0	0	0	0	0.000962127	0.000111474	0	0	0.00275594	0.000835591	0	0	0.000243146	0.000961029	0
123	ASV_123	Bacteria	Firmicutes	Bacilli	Lactobacillales	Streptococcaceae	Streptococcus	g_Streptococcus	0	0	0	0	0	0	0	0	0	0	0	0	0	0	0	0	0	0	0	0	0	0	0	0	0.010525	0.00477596	0	0	0	0	0	0	0	0	0	0	0	0	0	0	0
124	ASV_124	Bacteria	Proteobacteria	Gammaproteobacteria	Pasteurellales	Pasteurellaceae	Actinobacillus	g_Actinobacillus	0	0	0	0	0	0	0	0	0	0.000955552	0	0	0.00598116	0	0	0	0	0	0	0	0	0.00195243	0	0	0.000685059	0.000405233	0	0	0.00169921	0	0	0	0	0	0	0	0.00192493	0.0011342	0	0	0
125	ASV_125	Bacteria	Firmicutes	Negativicutes	Veillonellales-Selenomonadales	Veillonellaceae	Veillonella	g_Veillonella	0	0	0	0	0	0	0	0	0	0	0	0	0.00303706	0.00192488	0	0	0	0	0	0	0	0	0	0	0	0	0	0	0.00135243	0.00788866	0	0	0	0	0	0	0	0	0	0	0
126	ASV_126	Bacteria	Proteobacteria	Gammaproteobacteria	Pasteurellales	Pasteurellaceae	Haemophilus	g_Haemophilus	0	0	0	0	0	0	0	0	0	0	0	0	0	0	0	0	0	0	0	0	0	0.00181931	0	0	0	0	0	0	0	0	0	0	0	0	0	0	0	0	0	0	0
127	ASV_127	Bacteria	Firmicutes	Negativicutes	Veillonellales-Selenomonadales	Veillonellaceae	Veillonella	g_Veillonella	0	0	0	0	0.00396682	0.00254896	0	0	0	0	0	0	0	0.000546249	0	0	0	0	0	0	0	0	0	0	0	0	0.00363885	0.00397551	0	0	0	0	0	0	0	0	0	0	0	0	0
128	ASV_128	Bacteria	Bacteroidota	Bacteroidia	Bacteroidales	Prevotellaceae	Alloprevotella	g_Alloprevotella	0	0	0	0	0	0	0	0	0	0	0	0	0	0	0	0	0	0	0	0	0.0145712	0.00612354	0	0	0	0	0	0	0	0	0	0	0	0	0	0	0	0	0	0	0
129	ASV_129	Bacteria	Firmicutes	Clostridia	Lachnospirales	Lachnospiraceae	Lachnoanaerobaculum	g_Lachnoanaerobaculum	0	0.000151355	0	0	0.000811396	0.000127448	0.000555679	0.000449751	0	0.000173737	0	0	0	0.000546249	0	0	0	0	0	0	0.0010408	0.00208555	0	0	0.000124556	0	0	0	0	0	0.00113706	0.00876932	0	0	0	0	0	0.000133436	0	0.00029825	0
130	ASV_130	Bacteria	Proteobacteria	Gammaproteobacteria	Pasteurellales	Pasteurellaceae	Haemophilus	haemolyticus	0	0	0	0	0	0	0	0	0	0	0.00369086	0.000976589	0	0	0	0	0	0	0	0	0	0	0	0	0	0	0	0	0	0	0	0	0	0	0	0	0	0.00276879	0	0	0.00466674
131	ASV_131	Bacteria	Firmicutes	Bacilli	Lactobacillales	Carnobacteriaceae	Granulicatella	g_Granulicatella	0	0	0	0	0	0	0	0	0	0	0.00491189	0.00311966	0	0	0	0	0	0	0	0	0	0	0	0	0	0	0	0	0	0	0	0	0	0	0	0	0	0	0	0	0.00225102
132	ASV_132	Bacteria	Firmicutes	Bacilli	Lactobacillales	Carnobacteriaceae	Granulicatella	g_Granulicatella	0	0	0	0	0	0	0	0	0	0	0	0	0	0	0	0	0.00258073	0.0124692	0	0	0	0	0	0	0	0	0	0	0	0	0	0	0	0	0	0	0	0	0	0	0
133	ASV_133	Bacteria	Firmicutes	Bacilli	Lactobacillales	Streptococcaceae	Streptococcus	g_Streptococcus	0	0	0	0	0	0	0	0	0.00538362	0.0023744	0	0	0	0	0	0	0	0	0	0	0	0	0	0	0	0	0	0	0	0	0	0	0	0	0	0	0.00425088	0	0	0	0
134	ASV_134	Bacteria	Firmicutes	Clostridia	Lachnospirales	Lachnospiraceae	Stomatobaculum	g_Stomatobaculum	0	7.56773e-05	0	0	0.00243419	0.000297379	0	0	0.000208062	0.000810772	0	0	0	0.0026272	0	0	0	0	0	0	0	0.00372737	0	0	0	0	0.000273598	0	0.000138711	0.000179969	0	0.000185791	0.000157714	9.63979e-05	0	0.000430456	8.02053e-05	0.000400307	0	6.62778e-05	0
135	ASV_135	Bacteria	Firmicutes	Bacilli	Lactobacillales	Carnobacteriaceae	Granulicatella	g_Granulicatella	0	0	0	0	0	0	0	0	0	0	0	0	0	0	0	0	0.00580665	0	0	0	0	0	0	0	0	0	0	0	0	0	0	0	0	0	0.00094001	0.00443117	0	0	0	0	0
136	ASV_136	Bacteria	Actinobacteriota	Actinobacteria	Actinomycetales	Actinomycetaceae	Actinomyces	g_Actinomyces	0.000157573	0	0	0	0	0	0.000407498	0.000981274	0	0	0	0	0.000588819	0.000494225	0.000337515	0	0	0	0.00184473	0.00087944	0	0	0	0	0	0.000318398	0	0	0.00114436	0.00104982	0.00125368	0.00059453	0.00167177	0.00141384	0	0	0	0	0	0	0
137	ASV_137	Bacteria	Firmicutes	Bacilli	Lactobacillales	Carnobacteriaceae	Granulicatella	g_Granulicatella	0	0	0	0	0	0	0	0	0.00215865	0.00564645	0	0	0	0	0	0	0	0	0	0	0	0	0	0	0	0	0	0	0	0	0	0	0	0	0	0	0.00212544	0.00120092	0	0	0
138	ASV_138	Bacteria	Firmicutes	Bacilli	Lactobacillales	Streptococcaceae	Streptococcus	g_Streptococcus	0	0	0	0	0	0	0	0	0	0	0	0	0	0	0	0	0.00132432	0	0	0	0	0	0	0	0	0	0	0	0	0	0	0	0	0	0.00692189	0	0	0	0	0	0
139	ASV_139	Bacteria	Proteobacteria	Gammaproteobacteria	Pasteurellales	Pasteurellaceae	Actinobacillus	g_Actinobacillus	0	0	0	0	0	0	0	0	0.00140442	0.00130303	0	0	0	0	0	0	0	0	0	0	0	0	0	0	0	0	0	0	0	0	0	0	0	0	0	0	0.00348893	0.00583781	0	0	0
140	ASV_140	Bacteria	Firmicutes	Bacilli	Lactobacillales	Streptococcaceae	Streptococcus	g_Streptococcus	0	0	0	0	0	0	0	0	0	0	0	0	0	0	0	0	0	0	0	0	0	0	0	0	0	0	0	0	0	0	0	0	0	0	0.00758417	0	0	0	0	0	0
141	ASV_141	Bacteria	Bacteroidota	Bacteroidia	Flavobacteriales	Flavobacteriaceae	Capnocytophaga	leadbetteri	0	0	0	0	0	0	0	0.000531523	0	0.00052121	0	0	0	0.000650297	0	0	0	0	0	0	0.0041632	0.00257366	0	0	0.000404808	0.000115781	0.00101231	0.000493311	0	0	0	0	0	0	0	0	0	0.000467025	0	0	0
142	ASV_142	Bacteria	Firmicutes	Bacilli	Lactobacillales	Streptococcaceae	Streptococcus	g_Streptococcus	0	0	0	0	0	0	0	0	0	0	0	0	0	0	0	0	0	0	0	0	0	0	0	0	0	0	0	0	0.0115823	0.000569903	0	0	0	0	0	0	0	0	0	0	0
143	ASV_143	Bacteria	Fusobacteriota	Fusobacteriia	Fusobacteriales	Fusobacteriaceae	Fusobacterium	g_Fusobacterium	0	0	0	0	0	0	0	0	0	0	0	0	0	0	0	0	0	0	0	0	0	0	0	0	0	0	0	0	0	0	0	0	0	0	0	0.00893829	0	0	0	0	0
144	ASV_144	Bacteria	Firmicutes	Clostridia	Peptostreptococcales-Tissierellales	Peptostreptococcaceae	Peptostreptococcus	stomatis	0	0	0	0	0.00117202	0.000169931	0.000111136	0.00147191	0.000130039	0.00217171	0	0	0	0	0	0.000352146	0	0	0.000263532	0	0	0.00115371	0	0	0	8.68357e-05	0.000300958	0	0	0	0	0.000148633	0.000315428	0.000289194	0	0	0	0.000200153	0	0	0
145	ASV_145	Bacteria	Proteobacteria	Gammaproteobacteria	Pasteurellales	Pasteurellaceae	Haemophilus	haemolyticus	0	0	0	0	0	0	0	0	0	0	0	0	0	0	0.00345953	0.00441784	0	0	0	0	0	0	0	0	0	0.00199722	0	0	0	0	0	0	0	0	0	0	0	0	0	0	0
146	ASV_146	Bacteria	Fusobacteriota	Fusobacteriia	Fusobacteriales	Leptotrichiaceae	Leptotrichia	g_Leptotrichia	0	0	0	0	0	0	0	0	0	0	0	0	0.00313004	0.0039538	0	0	0	0	0	0	0	0	0	0	0.000217973	0	0	0	0.00221937	0	0	0	0	0	0	0	0	0	0	0	0
147	ASV_147	Bacteria	Fusobacteriota	Fusobacteriia	Fusobacteriales	Fusobacteriaceae	Fusobacterium	g_Fusobacterium	0	0	0	0	0	0	0	0	0	0	0	0	0.00213834	0.00452606	0	0	0	0	0	0	0	0	0	0	0	0	0	0	0	0.0023696	0	0	0	0	0	0	0	0	0	0	0
148	ASV_148	Bacteria	Firmicutes	Bacilli	Lactobacillales	Streptococcaceae	Streptococcus	g_Streptococcus	0	0.00181626	0	0	0.00256942	0.000679723	0	0	0	0	0	0	0	0	0.000365641	0	0	0	0.00105413	0	0	0.00195243	0	0	0	0	0.000629275	0.000638403	0	0	0.000524797	0	0	0	0	0	0	0	0	0	0
149	ASV_149	Bacteria	Bacteroidota	Bacteroidia	Flavobacteriales	Flavobacteriaceae	Capnocytophaga	gingivalis	0	0	0	0	0.00054093	0.00063724	0.000296362	0	0	0.000434342	0	0.00021702	0.000371885	0.000234107	0.00045002	0.00108845	0	0	0	0	0.00437136	0.00199681	0	0	0	0	0.000547196	0	0.000485487	0	0.000408175	0	0	0	0	0	0	0	0	0	0
150	ASV_150	Bacteria	Actinobacteriota	Actinobacteria	Actinomycetales	Actinomycetaceae	Actinomyces	g_Actinomyces	0	0.000378387	0	0	0.00175802	0.0053953	0.000592724	0.000899501	0	0	0	0	0	0	0	0	0	0	0	0	0	0	0.000254555	0	0	0.000347343	0	0	0	0	0	0	0.000410056	0.000963979	0	0.000734307	0	0	0.000395113	0	0
151	ASV_151	Bacteria	Fusobacteriota	Fusobacteriia	Fusobacteriales	Leptotrichiaceae	Leptotrichia	hongkongensis	0	0	0.000481541	0.000171725	0	0	0.00118545	0.000735956	0.000104031	0.000289561	0.000555016	0	0	0.000390178	0.000253136	0.00019208	0	0	0.000263532	0	0	0.000221867	0	0	0	0	0.000109439	0	0	0	0.000553952	0	0.00164022	0.00183156	0	0	0	0	0	0	0.000301966
152	ASV_152	Bacteria	Proteobacteria	Gammaproteobacteria	Burkholderiales	Burkholderiaceae	Lautropia	g_Lautropia	0	0	0	0	0.000405698	0	0.00218567	0.00118571	0	0	0	0	0	0.000442202	0.000140631	0.00057624	0	0	0.000843304	0.000535311	0.00187344	0.00110934	0	0	0	0	0.000355677	0	0	0	0	0	0.000946283	0	0	0	0	0	0.000486293	0	0
153	ASV_153	Bacteria	Firmicutes	Clostridia	Lachnospirales	Lachnospiraceae	Oribacterium	sinus	0	0	0	0	0.00225388	0.000212413	0.000889086	0.000613296	0.000156047	0.00052121	0	0	0	0.000364166	0	0	0	0	0	0	0	0.000887469	0	0	0	0.000810467	0.000136799	0.000116073	0.000485487	0.00011998	0	0	0.000757026	0.000546255	0	0	0.000200513	0.000400307	0	9.94168e-05	0
154	ASV_154	Bacteria	Proteobacteria	Gammaproteobacteria	Pasteurellales	Pasteurellaceae	Haemophilus	g_Haemophilus	0	0	0	0	0	0	0	0	0	0	0.00319134	0.0030654	0	0	0	0	0	0	0	0	0	0	0	0	0	0	0	0	0	0	0	0	0	0	0	0	0	0	0	0	0.00214121
155	ASV_155	Bacteria	Proteobacteria	Gammaproteobacteria	Pasteurellales	Pasteurellaceae	Aggregatibacter	g_Aggregatibacter	0	0	0	0	0	0	0.000555679	0	0	0.000318517	0	0	0	0.00114452	0.000871913	0.00153664	0	0	0	0	0	0.000399361	0	0	0	0	0	0	0.000658876	0.000299949	0	0	0.00056777	0.000224929	0	0	0.00060154	0.00133436	0	0	0
156	ASV_156	Bacteria	Firmicutes	Bacilli	Lactobacillales	Streptococcaceae	Streptococcus	parasanguinis	0	0	0	0	0	0	0.000444543	0	0	0	0	0	0	0.00106649	0	0	0	0	0	0	0	0	0	0	0	0	0.000355677	0.000319201	0	0.000539908	0	0	0	0	0.00249957	0.00212696	0	0	0	0	0
157	ASV_157	Bacteria	Firmicutes	Bacilli	Staphylococcales	Gemellaceae	Gemella	morbillorum	0	0	0	0	0	0	0	0	0	0	0	0	0	0.00124857	0	0	0	0	0	0	0.0041632	0.00252929	0	0	0	0	0.000519836	0	0	0	0.000145777	0.00059453	0	0	0	0	0	0	0	0	0
158	ASV_158	Bacteria	Firmicutes	Negativicutes	Veillonellales-Selenomonadales	Veillonellaceae	Veillonella	g_Veillonella	0	0	0	0	0	0	0	0	0.00210663	0.00246127	0	0	0	0	0	0	0	0	0	0	0	0	0	0	0	0	0	0	0	0	0	0	0	0	0	0	0	0.0041365	0	0	0
159	ASV_159	Bacteria	Bacteroidota	Bacteroidia	Flavobacteriales	Flavobacteriaceae	Capnocytophaga	g_Capnocytophaga	0	0	0	0	0	0	0.00133363	0.00224875	0	0	0	0	0.000743771	0	0.000253136	0.00038416	0	0	0	0	0	0	0	0.000121966	0	0	0	0	0.000520165	0.000689883	0.000553952	0	0.000757026	0.00183156	0	0	0	0	0	0.000231972	0
160	ASV_160	Bacteria	Bacteroidota	Bacteroidia	Bacteroidales	Prevotellaceae	Prevotella	g_Prevotella	0	0	0	0	0	0	0	0	0	0.00101346	0	0	0	0.00541047	0	0	0	0	0	0	0	0	0	0	0	0	0	0	0	0.00104982	0	0	0	0	0	0	0	0	0	0	0
161	ASV_161	Bacteria	Firmicutes	Negativicutes	Veillonellales-Selenomonadales	Veillonellaceae	Veillonella	parvula	0	0	0	0	0	0	0.000777951	0.00220787	0	0	0	0	0.000898723	0.000338154	0	0	0	0	0	0	0	0.00115371	0	0	0	0	0	0	0	0.000359939	0	0	0.000788569	0.00118891	0	0	0	0	0	0	0
162	ASV_162	Bacteria	Proteobacteria	Gammaproteobacteria	Pasteurellales	Pasteurellaceae	Haemophilus	g_Haemophilus	0	0	0	0	0	0.000807171	0	0	0	0	0	0	0	0	0	0	0	0	0	0	0	0.000798722	0.000981854	0	0	0	0	0.000899568	0	0.000899847	0	0	0	0	0	0	0	0	0	0.00102731	0
163	ASV_163	Bacteria	Bacteroidota	Bacteroidia	Bacteroidales	Prevotellaceae	Alloprevotella	g_Alloprevotella	0	0	0	0	0	0	0	0	0	0	0.0018038	0.00515422	0	0	0	0	0	0	0	0	0	0	0	0	0	0	0	0	0	0	0	0	0	0	0	0	0	0	0	0	0
164	ASV_164	Bacteria	Actinobacteriota	Actinobacteria	Actinomycetales	Actinomycetaceae	Actinomyces	g_Actinomyces	0	0	0	0	0.0022088	0.00458813	0	0	0	0	0	0	0	0	0	0	0	0	0	0	0	0	0	0	0	0.00066574	0	0.000609385	0	0	0	0	0	0	0.000491369	0.00111412	0	0	0	0	0
165	ASV_165	Bacteria	Patescibacteria	Saccharimonadia	Saccharimonadales	Saccharimonadaceae	TM7x	g_TM7x	0	0	0	0	0	0	0.000333407	0	0	0.000781816	0	0	0.000123962	0.000312142	0	0	0	0	0	7.64731e-05	0	0.00137558	0	0	0	0	0	0	0	0	0.000145777	0.00182075	0	0	0.000213639	0	0	0.000100077	0	0	0.00076864
166	ASV_166	Bacteria	Actinobacteriota	Actinobacteria	Micrococcales	Micrococcaceae	Rothia	g_Rothia	0	0.000227032	0	0	0	0	0	0.000327091	0.000286086	0	0.000194256	0.000189892	0.0006508	0.000260119	0.000478146	0.000544226	0	0	0.000948717	0.000267656	0	0.000354988	0	0	0	0	0	0	0.000520165	0.000329944	0.000466486	0	0	0.000224929	0.000875919	0	0	0	0.00018236	0	0.000356868
167	ASV_167	Bacteria	Firmicutes	Bacilli	Lactobacillales	Streptococcaceae	Streptococcus	g_Streptococcus	0	0	0	0	0	0	0	0	0	0	0	0	0	0	0.00315014	0.00460992	0	0	0	0	0	0	0	0	0	0	0	0	0	0	0	0	0	0	0	0	0	0	0	0	0
168	ASV_168	Bacteria	Patescibacteria	Saccharimonadia	Saccharimonadales	o_Saccharimonadales	o_Saccharimonadales	o_Saccharimonadales	0	0	0	0	0	0	0	0	0	0	0	0	0	0	0	0	0.00230908	0.00567461	0	0	0	0	0	0	0	0	0	0	0	0	0	0	0	0	0.00066228	0	0	0	0	0	0
169	ASV_169	Bacteria	Proteobacteria	Gammaproteobacteria	Pasteurellales	Pasteurellaceae	Haemophilus	pittmaniae	0	0	0	0	0.00410206	0	0	0	0	0	0	0	0	0	0	0	0.00241095	0	0	0	0	0	0	0	0	0	0.00202462	0	0	0	0.00037902	0	0	0	0	0	0	0	0	0	0
170	ASV_170	Bacteria	Firmicutes	Bacilli	Lactobacillales	Streptococcaceae	Streptococcus	g_Streptococcus	0	0	0	0	0	0	0	0	0	0	0	0.00303828	0	0	0	0	0	0	0	0	0	0	0	0	0	0	0	0	0	0	0	0	0	0	0	0	0	0	0	0	0
171	ASV_171	Bacteria	Firmicutes	Negativicutes	Veillonellales-Selenomonadales	Veillonellaceae	Veillonella	g_Veillonella	0	0	0	0	0	0	0	0	0	0	0	0	0	0	0	0	0	0	0	0	0	0	0	0	0	0	0	0	0	0	0	0	0	0	0	0	0	0	0	0	0
172	ASV_172	Bacteria	Proteobacteria	Gammaproteobacteria	Burkholderiales	Neisseriaceae	Neisseria	g_Neisseria	0.00334843	0.000189193	0.00035313	0	0	0	0	0	0	0	0	0	0	0	0	0	0	0	0	0	0	0	0.0021819	0.000813107	0	0	0	0	0	0	0	0	0	0	0	0	0	0	0	0	0.00057648
173	ASV_173	Bacteria	Fusobacteriota	Fusobacteriia	Fusobacteriales	Fusobacteriaceae	Fusobacterium	g_Fusobacterium	0	0	0	0	0	0	0	0	0	0.00492254	0	0	0	0	0	0	0.000203742	0	0	0	0	0	0	0	0	0	0.000683995	0	0	0	0	0	0	0	0	0	0	0.00133436	0	0	0
174	ASV_174	Bacteria	Bacteroidota	Bacteroidia	Flavobacteriales	Flavobacteriaceae	Capnocytophaga	g_Capnocytophaga	0	0	0	0	0	0	0	0	0	0	0	0	0	0	0	0	0	0	0	0	0.0114488	0.00124246	0	0	0	0	0	0	0	0	0	0	0	0	0	0	0	0	0	0	0
175	ASV_175	Bacteria	Actinobacteriota	Actinobacteria	Actinomycetales	Actinomycetaceae	Actinomyces	g_Actinomyces	0	0	0	0	0	0	0	0	0	0	0	0	0	0.00330351	0	0	0	0	0	0	0	0	0	0	0	0	0	0	0.00128307	0.00188968	0	0	0	0	0	0	0	0	0	0	0
176	ASV_176	Bacteria	Bacteroidota	Bacteroidia	Bacteroidales	Prevotellaceae	Prevotella	g_Prevotella	0	0	0.000321027	0	0.00347097	0.00169931	0	0	0	0	0	0	0	0	0	0	0	0	0	0	0	0	0	0	0	0	0.00117647	0.00162503	0	0	0	0	0	0	0	0	0	0	0	0	0
177	ASV_177	Bacteria	Actinobacteriota	Actinobacteria	Actinomycetales	Actinomycetaceae	Actinomyces	g_Actinomyces	0	0	0	0	0	0	0.00107431	0.00163546	0	0	0	0	0	0	0.000421893	0	0	0	0	0	0	0.00119808	0	0	0	0	0	0	0	0	0	0	0.000977825	0.00263488	0	0	0	0	0	0	0
178	ASV_178	Bacteria	Proteobacteria	Gammaproteobacteria	Pasteurellales	Pasteurellaceae	Actinobacillus	g_Actinobacillus	0	0	0	0	0	0	0	0	0	0	0	0	0	0	0.000421893	0.00291321	0	0.00063466	0	0	0	0.00119808	0	0	0	0	0	0	0	0	0	0	0	0	0	0	0	0	0	0	0
179	ASV_179	Bacteria	Firmicutes	Negativicutes	Veillonellales-Selenomonadales	Veillonellaceae	Veillonella	g_Veillonella	0	0	0	0	0	0	0	0	0	0	0	0	0	0	0	0	0	0	0.00189743	0.0024089	0	0	0	0	0	0	0	0	0	0	0	0	0	0	0	0	0	0	0.00230989	0.00149125	0
180	ASV_180	Bacteria	Proteobacteria	Gammaproteobacteria	Pasteurellales	Pasteurellaceae	Haemophilus	g_Haemophilus	0	0	0	0	0	0	0	0	0	0	0	0	0	0	0	0	0	0	0	0	0	0	0	0	0.00258454	0.00390761	0	0	0	0	0	0	0	0	0	0	0	0	0	0	0
181	ASV_181	Bacteria	Fusobacteriota	Fusobacteriia	Fusobacteriales	Fusobacteriaceae	Fusobacterium	g_Fusobacterium	0	0	0	0	0	0	0	0	0	0.00469089	0	0	0	0	0	0	0	0	0	0	0	0	0	0	0	0	0	0	0	0	0	0	0	0	0	0	0	0.00183474	0	0	0
182	ASV_182	Bacteria	Fusobacteriota	Fusobacteriia	Fusobacteriales	Leptotrichiaceae	Leptotrichia	g_Leptotrichia	0	0.000189193	0	0	0.00130725	0	0.00118545	0.000449751	0	0	0	0	0	0	0	0	0	0	0	0	0	0	0.000690934	0.000935073	0	0	0	0	0	0.000179969	0	0.00200654	0	0.000963979	0	0	0	0	0	0	0
183	ASV_183	Bacteria	Bacteroidota	Bacteroidia	Bacteroidales	Prevotellaceae	Prevotella	melaninogenica	0	0	0	0	0	0	0	0	0	0	0	0	0	0	0	0	0	0.000111999	0	0	0	0.00244054	0.000800029	0	0	0	0	0	0	0	0	0	0	0	0	0	0	0	0	0.000961029	0
184	ASV_184	Bacteria	Bacteroidota	Bacteroidia	Bacteroidales	Prevotellaceae	Alloprevotella	g_Alloprevotella	0	0	0	0	0	0	0	0	0	0	0	0	0	0	0	0	0	0	0	0	0.00395504	0.000931842	0	0	0	0	0	0	0	0	0	0	0	0	0	0	0	0	0	0	0
185	ASV_185	Bacteria	Firmicutes	Bacilli	Lactobacillales	Streptococcaceae	Streptococcus	g_Streptococcus	0	0	0	0	0	0	0	0	0	0	0	0	0	0	0	0	0	0	0	0	0	0	0	0	0	0	0	0	0	0	0	0	0	0	0	0	0	0	0	0	0.00345888
186	ASV_186	Bacteria	Actinobacteriota	Actinobacteria	Actinomycetales	Actinomycetaceae	Actinomyces	g_Actinomyces	0	0	0	0	0.00279481	0.00573516	0	0	0	0	0	0	0	0	0	0	0	0	0	0	0	0	0	0	0	0	0	0.000261165	0	0	0	0	0	0	0	0	0	0	0	0	0
187	ASV_187	Bacteria	Fusobacteriota	Fusobacteriia	Fusobacteriales	Fusobacteriaceae	Fusobacterium	g_Fusobacterium	0	0	0	0	0	0	0	0	0	0	0	0	0.00297508	0.0028613	0	0	0	0	0	0	0	0	0	0	0	0	0	0	0	0	0	0	0	0	0	0	0	0	0	0	0
188	ASV_188	Bacteria	Firmicutes	Bacilli	Lactobacillales	Streptococcaceae	Streptococcus	pseudopneumoniae	0	0	0	0	0	0	0	0	0	0	0	0	0	0	0	0	0	0	0	0	0	0	0.00272737	0.0052852	0	0	0	0	0	0	0	0	0	0	0	0	0	0	0	0	0
189	ASV_189	Bacteria	Proteobacteria	Gammaproteobacteria	Pasteurellales	Pasteurellaceae	Haemophilus	g_Haemophilus	0	0	0	0	0	0	0	0	0	0	0	0	0	0	0	0	0	0	0	0	0	0	0	0	0	0	0	0	0	0	0	0	0	0	0	0	0	0	0	0	0
190	ASV_190	Bacteria	Proteobacteria	Gammaproteobacteria	Pasteurellales	Pasteurellaceae	Actinobacillus	g_Actinobacillus	0	0	0	0	0	0	0.00370453	0	0	0	0	0	0	0	0	0	0	0	0	0	0	0	0	0	0	0	0	0	0	0	0	0	0.00315428	0	0	0	0	0	0	0	0
191	ASV_191	Bacteria	Bacteroidota	Bacteroidia	Bacteroidales	Prevotellaceae	Alloprevotella	g_Alloprevotella	0	0	0	0	0	0	0	0	0	0	0	0	0.000340895	0.000988451	0.00109692	0.00057624	0	0	0	0	0	0	0	0	0	0	0.00123119	0	0	0	0.000524797	0.00104043	0	0	0	0	0	0	0	0	0
192	ASV_192	Bacteria	Proteobacteria	Gammaproteobacteria	Burkholderiales	Neisseriaceae	Neisseria	g_Neisseria	0	0	0	0	0	0	0	0	0	0	0.00188705	0.000813824	0	0	0	0	0	0	0	0	0	0	0	0	0	0	0	0	0	0	0	0	0	0	0	0	0	0	0	0	0.00150983
193	ASV_193	Bacteria	Bacteroidota	Bacteroidia	Bacteroidales	Porphyromonadaceae	Porphyromonas	g_Porphyromonas	0	0	0.000963082	0	0	0	0	0	0	0	0	0	0	0	0	0	0	0	0	0	0.0010408	0	0	0	0	0.000289452	0.00169631	0	0	0	0	0	0	0	0	0	0	0	0	0	0
194	ASV_194	Bacteria	Firmicutes	Negativicutes	Veillonellales-Selenomonadales	Veillonellaceae	Veillonella	g_Veillonella	0	0	0	0	0	0	0	0	0.00161248	0.00304039	0	0	0	0	0	0	0	0	0	0	0	0	0	0	0	0	0	0	0	0	0	0	0	0	0	0	0	0	0	0	0
195	ASV_195	Bacteria	Proteobacteria	Gammaproteobacteria	Pasteurellales	Pasteurellaceae	Haemophilus	haemolyticus	0	0	0	0	0	0	0	0	0	0	0	0	0	0	0	0	0	0.00186665	0.00100142	0.00191183	0	0	0	0	0	0	0	0	0	0	0	0	0	0	0	0	0	0	0.000516686	0.000961029	0
196	ASV_196	Bacteria	Actinobacteriota	Coriobacteriia	Coriobacteriales	Atopobiaceae	Atopobium	parvulum	0	0.000113516	0	0	0.000450775	0.000297379	0.000518634	0	0.000286086	0.000318517	0	0	0	0.000598273	0	0	0	0	0	0	0	0	0	0	0	5.78905e-05	0.000273598	0.000203128	0.000138711	5.99898e-05	0	0.000334423	0.00034697	0.000449857	8.54555e-05	0	0	0.000233512	0	0	0
197	ASV_197	Bacteria	Actinobacteriota	Actinobacteria	Actinomycetales	Actinomycetaceae	Actinomyces	g_Actinomyces	0	0	0	0	0	0	0	0	0	0	0	0	0	0.00236708	0	0	0	0	0	0	0	0	0	0	0	0	0	0	0	0	0	0	0	0	0	0	0	0	0	0	0
198	ASV_198	Bacteria	Bacteroidota	Bacteroidia	Bacteroidales	Porphyromonadaceae	Porphyromonas	g_Porphyromonas	0	0	0	0	0	0	0	0	0	0	0	0	0	0.00166476	0	0	0	0	0	0	0	0	0	0	0	0	0	0	0	0	0	0	0	0	0	0.00210164	0	0	0	0	0
199	ASV_199	Bacteria	Proteobacteria	Gammaproteobacteria	Pasteurellales	Pasteurellaceae	Haemophilus	g_Haemophilus	0	0	0	0	0	0	0	0	0	0	0.00152629	0.000352657	0	0	0	0	0	0	0	0	0	0.000354988	0	0	0	0	0	0	0	0	0	0	0	0	0	0	0	0	0	0	0.00123531
200	ASV_200	Bacteria	Firmicutes	Bacilli	Erysipelotrichales	Erysipelotrichaceae	Solobacterium	moorei	0	0	0	0	0.000270465	0	0	0	0.000104031	0.000723903	0	0	0	0.000624285	0	0	0.000101871	0	0	0	0	0.000931842	0	0	0	0	0.000136799	0	0.000138711	0.000149975	5.83107e-05	0	0	0	8.54555e-05	0.000481098	0	0.000166795	0	0	0
201	ASV_201	Bacteria	Firmicutes	Bacilli	Lactobacillales	Carnobacteriaceae	Granulicatella	g_Granulicatella	0	0	0.00147673	0.00171725	0	0	0	0	0	0	0	0	0	0	0	0	0	0	0	0	0	0	0	0	0.00177493	0	0	0	0	0	0	0	0	0	0	0	0	0	0	0	0
202	ASV_202	Bacteria	Proteobacteria	Gammaproteobacteria	Pasteurellales	Pasteurellaceae	Aggregatibacter	segnis	0	0	0	0	0	0	0	0	0	0	0	0	0	0.000234107	0.00227822	0.00166469	0	0	0	0	0	0	0	0	0	0	0	0	0	0	0	0	0	0	0	0	0	0	0	0	0
203	ASV_203	Bacteria	Fusobacteriota	Fusobacteriia	Fusobacteriales	Fusobacteriaceae	Fusobacterium	nucleatum	0	0	0	0	0	0	0	0	0	0	0	0	0	0	0	0	0	0	0	0	0	0.00115371	0	0	0	0	0	0	0	0	0.00116621	0	0	0	0	0	0	0	0	0	0
204	ASV_204	Bacteria	Proteobacteria	Gammaproteobacteria	Pasteurellales	Pasteurellaceae	Haemophilus	g_Haemophilus	0	0	0.000385233	0.000386382	0	0	0	0	0	0	0	0	0.000309905	0	0	0	0	0	0	0	0	0	0	0	0.000840755	0.00159199	0	0	0.000901619	0	0	0	0	0	0	0	0	0	0	0	0
205	ASV_205	Bacteria	Bacteroidota	Bacteroidia	Flavobacteriales	Flavobacteriaceae	Capnocytophaga	g_Capnocytophaga	0	0	0	0	0	0	0	0	0	0	0	0	0.00117764	0	0	0	0	0	0	0	0	0.000709975	0	0	0	0	0	0	0	0	0	0	0	0	0	0	0	0	0	0	0
206	ASV_206	Bacteria	Firmicutes	Bacilli	Lactobacillales	Carnobacteriaceae	Granulicatella	g_Granulicatella	0	0	0	0	0	0	0	0	0	0	0	0	0	0	0	0	0	0	0	0	0	0	0	0	0	0	0	0	0	0	0	0	0	0	0	0	0	0.00447009	0	0	0
207	ASV_207	Bacteria	Patescibacteria	Gracilibacteria	Absconditabacteriales_(SR1)	o_Absconditabacteriales_(SR1)	o_Absconditabacteriales_(SR1)	o_Absconditabacteriales_(SR1)	0	0	0	0	0	0	0	0	0	0	0	0	0	0	0.000393767	0	0	0	0	0	0	0	0	0	0	0	0	0	0	0	0.000553952	0.000668847	0	0	0	0	0	0	0	0	0
208	ASV_208	Bacteria	Bacteroidota	Bacteroidia	Flavobacteriales	Flavobacteriaceae	Capnocytophaga	g_Capnocytophaga	0	0	0	0	0	0	0	0	0	0	0	0	0.000216933	0.000104047	0	0	0	0	0	0	0	0	7.27299e-05	0	0	0	0.0023803	0.000493311	0	0	0	0	0	0	0	0	0	0	0	0	0.000247063
209	ASV_209	Bacteria	Firmicutes	Negativicutes	Veillonellales-Selenomonadales	Veillonellaceae	Veillonella	g_Veillonella	0	0	0	0	0	0	0	0	0	0	0	0	0	0	0	0	0	0	0	0	0	0.0015087	0	0	0	0	0	0	0	0	0	0	0	0	0	0	0	0	0	0	0
210	ASV_210	Bacteria	Proteobacteria	Gammaproteobacteria	Pasteurellales	Pasteurellaceae	Haemophilus	g_Haemophilus	0	0	0	0	0	0	0	0	0.0010143	0.000665991	0	0	0	0	0	0	0	0	0	0	0	0	0	0	0	0	0	0	0	0	0	0	0	0	0	0	0.000641643	0.00150115	0	0	0
211	ASV_211	Bacteria	Firmicutes	Negativicutes	Veillonellales-Selenomonadales	Veillonellaceae	Veillonella	g_Veillonella	0	0	0	8.58627e-05	0	0	0	0	0	0	0	0	0	0	0	0	0	0	0	0	0	0.0015087	0	0	0	0.000318398	0	0	0	0	0	0	0	0	0	0	0	0	0	0	0
212	ASV_212	Bacteria	Bacteroidota	Bacteroidia	Flavobacteriales	Flavobacteriaceae	Capnocytophaga	gingivalis	0	0	0	0	0	0	0	0.000449751	0	0	0	0	0.00071278	0.00111851	0	0	0	0	0.000316239	0	0	0	0	0	0	0	0	0	0	0.000329944	0	0	0.000252342	0	0	0	0	0	0	0	0
213	ASV_213	Bacteria	Proteobacteria	Gammaproteobacteria	Burkholderiales	Neisseriaceae	Kingella	g_Kingella	0	0	0	0	0	0	0	0	0	0	0	0	0	0	0.00067503	0.00112047	0	0	0	0	0.00062448	0	0	0	0	0	0	0	0	0	0.00113706	0.000297265	0	0	0	0	0	0	0	0	0
214	ASV_214	Bacteria	Bacteroidota	Bacteroidia	Flavobacteriales	Weeksellaceae	Bergeyella	g_Bergeyella	0.00011818	0.000302709	0	0	0	0	0	0	0	0	0	0	0	0	0	0	0	0	0	0	0	0.0015087	0	0	0	0	0	0	0	0	0	0	0	0	0	0	0	0	0	0	0
215	ASV_215	Bacteria	Firmicutes	Bacilli	Lactobacillales	Aerococcaceae	Abiotrophia	defectiva	0	0	0	0	0	0	0	0	0.000936281	0	0	0	0	0	0	0	0	0	0	0	0	0	0	0	0	0	0	0	0	0	0	0	0	0	0	0	0.00324832	0	0	0	0
216	ASV_216	Bacteria	Fusobacteriota	Fusobacteriia	Fusobacteriales	Leptotrichiaceae	Leptotrichia	g_Leptotrichia	0	0	0	0	0.00270465	0	0	0	0	0	0	0	0	0	0	0	0	0	0	0	0	0	0	0	0	0	0	0.00153797	0	0	0	0	0	0	0	0	0	0	0	0	0
217	ASV_217	Bacteria	Proteobacteria	Alphaproteobacteria	Rhizobiales	Xanthobacteraceae	Bradyrhizobium	g_Bradyrhizobium	0	0	0.00035313	0	0	0	0	0	0	0	8.32524e-05	0	0	0	0	0.000128053	0	0	0	0.00011471	0	0	0	0	0	0	0	0	0.000173388	0	0.000116621	0	0	0	0.000640916	0.000734307	0.000200513	0.000166795	0	0	8.23542e-05
218	ASV_218	Bacteria	Firmicutes	Negativicutes	Veillonellales-Selenomonadales	Veillonellaceae	Veillonella	g_Veillonella	0	0	0	0	0	0	0	0.00261673	0	0	0	0	0	0	0	0	0	0	0	0	0	0	0	0	0	0	0	0	0	0	0	0	0.00145097	0	0	0	0	0	0	0	0
219	ASV_219	Bacteria	Firmicutes	Negativicutes	Veillonellales-Selenomonadales	Veillonellaceae	Veillonella	g_Veillonella	0	0	0	0	0	0	0.000407498	0	0	0	0	0	0	0.000728332	0	0	0.000203742	0	0	0	0	0	0	0	0	0	0	0	0.000173388	0.000329944	0	0	0.000378513	0.000257061	0	0.000658345	0	0	0	0	0
220	ASV_220	Bacteria	Fusobacteriota	Fusobacteriia	Fusobacteriales	Fusobacteriaceae	Fusobacterium	g_Fusobacterium	0	0	0	0	0	0	0	0.00249407	0	0	0	0	0	0	0	0	0	0	0	0	0	0	0	0	0	0	0	0	0	0	0	0	0	0.00144597	0	0	0	0	0	0	0
221	ASV_221	Bacteria	Firmicutes	Negativicutes	Veillonellales-Selenomonadales	Veillonellaceae	Veillonella	g_Veillonella	0	0	0	0	0	0	0	0	0	0	0	0	0	0	0.00151882	0	0	0	0	0	0	0	0	0	0	0	0	0	0	0	0.000641418	0.00111474	0	0	0	0	0	0	0	0	0
222	ASV_222	Bacteria	Firmicutes	Negativicutes	Veillonellales-Selenomonadales	Veillonellaceae	Veillonella	g_Veillonella	0	0	0	0	0	0	0	0	0	0	0	0	0	0.00114452	0	0	0	0	0	0	0	0	0	0	0	0	0	0	0	0.00182969	0	0	0	0	0	0	0	0	0	0	0
223	ASV_223	Bacteria	Fusobacteriota	Fusobacteriia	Fusobacteriales	Leptotrichiaceae	Leptotrichia	g_Leptotrichia	0	0	0	0	0	0	0	0	0	0	0	0	0.0006508	0.00166476	0	0	0	0	0	0	0	0	0	0	0	0	0	0	0.000624198	0	0	0	0	0	0	0	0	0	0	0	0
224	ASV_224	Bacteria	Actinobacteriota	Actinobacteria	Actinomycetales	Actinomycetaceae	Actinomyces	g_Actinomyces	0	0	0	0	0.00130725	0	0	0	0	0	0	0	0	0.000390178	0	0	0	0	0	0	0	0	0	0	0	0	0	0	0	0	0	0.00040874	0	0	0	0	0	0	0	0.00109358	0
225	ASV_225	Bacteria	Patescibacteria	Gracilibacteria	Absconditabacteriales_(SR1)	o_Absconditabacteriales_(SR1)	o_Absconditabacteriales_(SR1)	o_Absconditabacteriales_(SR1)	0	0	0	0	0	0	0	0	0.000208062	0.000781816	0	0	0	0.000130059	0	0	6.7914e-05	0	0	0	0	0.000488108	0	0	0	0	0	0	0.000138711	0	0	0	0	0	0.000213639	0	0	0	0	0	0
226	ASV_226	Bacteria	Proteobacteria	Gammaproteobacteria	Enterobacterales	Enterobacteriaceae	f_Enterobacteriaceae	f_Enterobacteriaceae	0	0	0	0	0	0	0	0	0	0	0	0	0	0	0	0	0	0	0	0	0	0	0	0	0	0	0	0	0	0	0	0	0.00113554	0.00109251	0.000491369	0.000151926	0	0	0	0	0
227	ASV_227	Bacteria	Bacteroidota	Bacteroidia	Bacteroidales	Porphyromonadaceae	Porphyromonas	g_Porphyromonas	0	0	0	0	0	0	0	0	0	0	0.000638268	0.00132925	0	0	0	0	0	0	0	0	0	0	0	0	0	0	0	0	0	0	0	0	0	0	0	0	0	0	0	0	0.000658834
228	ASV_228	Bacteria	Proteobacteria	Gammaproteobacteria	Pasteurellales	Pasteurellaceae	Haemophilus	haemolyticus	0	0	0	0	0	0	0	0	0	0	0	0	0.000495847	0	0	0.00172872	0	0	0	0	0	0	0	0	0	0	0	0	0	0.000689883	0	0	0	0	0	0	0	0	0	0	0
229	ASV_229	Bacteria	Firmicutes	Negativicutes	Veillonellales-Selenomonadales	Veillonellaceae	Veillonella	g_Veillonella	0	0	0	0	0	0	0	0	0	0	0	0	0	0	0	0	0	0	0.000737891	0.000650021	0	0	0	0	0	0	0	0	0	0	0	0	0	0	0	0	0	0	0.00103337	0.00092789	0
230	ASV_230	Bacteria	Bacteroidota	Bacteroidia	Flavobacteriales	Flavobacteriaceae	Capnocytophaga	g_Capnocytophaga	0	0	0	0	0.000315543	0	0	0	0	0	0	0	0	0	0	0	0	0	0	0	0	0	0	0	0	0	0.00229822	0	0	0	0	0	0	0	0	0	0	0	0	0	0
231	ASV_231	Bacteria	Bacteroidota	Bacteroidia	Bacteroidales	Prevotellaceae	Prevotella	g_Prevotella	0	0	0	0	0	0	0	0	0	0	0	0	0	0.000754344	0.00137819	0	0	0	0	0	0	0	0	0	0	0	0	0	0	0	0	0.000483056	0	0	0	0	0	0	0	0	0
232	ASV_232	Bacteria	Firmicutes	Negativicutes	Veillonellales-Selenomonadales	Veillonellaceae	Veillonella	parvula	0	0	0.000802568	0	0	0	0	0	0.00137841	0.000347474	0	0	0	0	0	0	0	0	0	0	0	0	0	0	0	0	0	0	0	0	0	0	0	0	0	0	0	0	0	0	0
233	ASV_233	Bacteria	Bacteroidota	Bacteroidia	Bacteroidales	Prevotellaceae	Prevotella	melaninogenica	0	0	0	0.000987421	0.000631085	0	0	0	0	0	0	0	6.19809e-05	0.000338154	0	0	0	0	0	0	0	0	0	0	0.000249113	0.000260507	0.000519836	0	0	0	0	0	0	0	0	0	0	0	0	0	0
234	ASV_234	Bacteria	Proteobacteria	Gammaproteobacteria	Burkholderiales	Neisseriaceae	Neisseria	g_Neisseria	0	0	0	0	0	0	0.00070386	0.000858615	0	0	0	0	0.000495847	2.60119e-05	0	0	0	0	0	0	0	0	0	0	0	0	0	0	0	0.000329944	0	0	0	0.000642653	0	0	0	0	0	0	0
235	ASV_235	Bacteria	Proteobacteria	Gammaproteobacteria	Pasteurellales	Pasteurellaceae	Haemophilus	influenzae	0	0	0	0	0	0	0	0	0	0	0	0	0	0	0	0	0.00149411	0	0	0	0	0	0	0	0	0	0	0	0	0	0	0	0	0	0.000918646	0	0	0	0	0	0
236	ASV_236	Bacteria	Firmicutes	Negativicutes	Veillonellales-Selenomonadales	Veillonellaceae	Veillonella	g_Veillonella	0	0	0	0.00240416	0	0	0	0	0	0	0	0	0	0	0	0	0	0	0	0	0	0	0	0	0	0.000868357	0	0	0	0	0	0	0	0	0	0	0	0	0	0	0
237	ASV_237	Bacteria	Actinobacteriota	Actinobacteria	Corynebacteriales	Corynebacteriaceae	Corynebacterium	g_Corynebacterium	0	0	0	0	0	0	0	0	0.000104031	0	0	0.00010851	0	0	0	0	0	0	0	0	0	0	0	0	0	0	0	0	0.000208066	0	0	0	0	0	0.000341822	0	8.02053e-05	0	0	0	0
238	ASV_238	Bacteria	Actinobacteriota	Actinobacteria	Actinomycetales	Actinomycetaceae	Actinomyces	g_Actinomyces	0	0	0.000513644	0.000558108	0	0	0	0	0.000208062	0	0	0	0	0	0	0	0	0	0	0	0	0	0	0	0.000871894	0	0	0	0.000693553	0	0	0	0	0	0	0	0	0	0	0	0
239	ASV_239	Bacteria	Firmicutes	Bacilli	Lactobacillales	Streptococcaceae	Streptococcus	g_Streptococcus	0	0	0	0	0.00383159	0	0	0	0	0	0	0	0	0	0	0	0	0	0	0	0	0	0	0	0	0	0	0	0	0	0	0	0	0	0	0	0	0	0	0	0
240	ASV_240	Bacteria	Firmicutes	Clostridia	Peptostreptococcales-Tissierellales	Peptostreptococcales-Tissierellales_fa	Parvimonas	g_Parvimonas	0	0	0	0	0	0	0	0	0	0.00052121	0	0	0	0.000754344	0	0	0	0	0	0	0	0	0	0	0	0	0	0	0	0	0	0	0	0	0	0.000683665	0	0.000133436	0	0	0
241	ASV_241	Bacteria	Firmicutes	Negativicutes	Veillonellales-Selenomonadales	Veillonellaceae	Veillonella	g_Veillonella	0	0	0	0	0	0	0	0	0	0	0	0	0.000495847	0.00101446	0	0	0	0	0	0	0	0	0	0	0	0	0	0	0.000312099	0.000599898	0	0	0	0	0	0	0	0	0	0	0
242	ASV_242	Bacteria	Bacteroidota	Bacteroidia	Flavobacteriales	Flavobacteriaceae	Capnocytophaga	g_Capnocytophaga	0	0	0	0	0	0	0	0	0.000130039	0.00127407	0	0	0	0	0	0	0	0	0	0	0	0	0	0	0	0	0	0	0	0	0	0	0	0	0	0	0	0.0011342	0	0	0
243	ASV_243	Bacteria	Proteobacteria	Gammaproteobacteria	Burkholderiales	Neisseriaceae	Kingella	g_Kingella	0	0	0	0	0	0	0.00137067	0.000654183	0	0	0	0	0	0	0	0	0	0	0	0	0	0	0	0	0	0	0	0	0	0	0	0	0.000378513	0.00048199	0	0	0	0	0	0	0
244	ASV_244	Bacteria	Fusobacteriota	Fusobacteriia	Fusobacteriales	Leptotrichiaceae	Leptotrichia	g_Leptotrichia	0	0	0	0	0	0	0	0.00143102	0	0	0	0	0	0	0	0	0	0	0	0	0	0	0	0	0	0	0	0	0	0	0	0	0	0.00144597	0	0	0	0	0	0	0
245	ASV_245	Bacteria	Fusobacteriota	Fusobacteriia	Fusobacteriales	Leptotrichiaceae	Leptotrichia	wadei	0	0	0	0	0	0	0	0.00134925	0	0	0	0	0	0	0	0	0	0	0	0	0	0	0	0	0	0	0	0	0	0	0	0	0.000410056	0.00109251	0	0	0	0	0	0	0
246	ASV_246	Bacteria	Firmicutes	Bacilli	Lactobacillales	Streptococcaceae	Streptococcus	g_Streptococcus	0	0	0	0	0	0	0	0	0	0	0	0	0	0	0	0	0.00271656	0	0	0	0	0	0	0	0	0	0	0	0	0	0	0	0	0	0	0	0	0	0	0	0
247	ASV_247	Bacteria	Actinobacteriota	Actinobacteria	Actinomycetales	Actinomycetaceae	Actinomyces	g_Actinomyces	0	0	0	0	0	0	0.00107431	0	0	0	0	0	0	0.000572261	0	0	0	0	0	0	0	0	0	0	0	0	0	0	0	0	0	0	0.000441599	0.000449857	0	0	0	0	0	0	0
248	ASV_248	Bacteria	Bacteroidota	Bacteroidia	Flavobacteriales	Flavobacteriaceae	Capnocytophaga	g_Capnocytophaga	0	0	0	0	0	0	0.000333407	0.00139014	0	0.000318517	0	0	0	0	0	0	0	0	0	0	0	0	0	0	0	0	0	0	0	0	0	0	0.000504684	0.000160663	0	0	0	0	0.000121573	0	0
249	ASV_249	Bacteria	Proteobacteria	Gammaproteobacteria	Burkholderiales	Neisseriaceae	Neisseria	g_Neisseria	0	0	0	0	0	0	0	0	0	0	0	0	0	0	0	0.00252905	0	0	0	0	0	0	0	0	0	0	0	0	0	0	0	0	0	0	0	0	0	0	0	0	0
250	ASV_250	Bacteria	Fusobacteriota	Fusobacteriia	Fusobacteriales	Leptotrichiaceae	Leptotrichia	g_Leptotrichia	0	0.000227032	0	0	0.00121709	0	0	0	7.80234e-05	0	0	0	0	0.000182083	0	0	0	0	0	0	0	0	0	0	0	0	0	0	0	0	0	0.000668847	0	0	0	0	0	0	0	0.000364528	0
251	ASV_251	Bacteria	Fusobacteriota	Fusobacteriia	Fusobacteriales	Leptotrichiaceae	Leptotrichia	g_Leptotrichia	0	0	0	0	0	0	0.000926132	0.000613296	0	0	0	0	0	0	0	0	0	0	0	0	0	0	0	0	0	0	0	0	0	0	0	0	0.000536227	0.000449857	0	0	0	0	0	0	0
252	ASV_252	Bacteria	Proteobacteria	Gammaproteobacteria	Enterobacterales	Enterobacteriaceae	Enterobacter	g_Enterobacter	0	0	0	0	0	0	0	0	0	0	0	0	0	0	0	0	0	0	0	0	0	0	0	0	0	0	0	0	0	0	0	0	0.00141942	0	0.000555461	0	0	0	0	0	0
253	ASV_253	Bacteria	Bacteroidota	Bacteroidia	Flavobacteriales	Weeksellaceae	Bergeyella	g_Bergeyella	0	0	0	0	0	0	0	0	0	0	0	0	0.000402876	0.000312142	0	0	0	0	0	0	0	0	0	0	0	0	0	0	0.0015605	0	0	0	0	0	0	0	0	0	0	0	0
254	ASV_254	Bacteria	Proteobacteria	Gammaproteobacteria	Pasteurellales	Pasteurellaceae	Aggregatibacter	g_Aggregatibacter	0	0	0	0	0	0	0	0	0	0	0	0	0	0	0.00196884	0	0	0	0	0	0	0	0	0	0	0	0	0	0	0	0	0	0	0	0	0	0	0	0	0	0
255	ASV_255	Bacteria	Proteobacteria	Gammaproteobacteria	Pasteurellales	Pasteurellaceae	Haemophilus	haemolyticus	0	0	0	0	0	0	0	0	0.000442133	0	0	0	0	0	0	0	0	0	0	0	0	0	0	0	0	0	0	0	0	0	0	0	0	0	0	0	0.000641643	0.00120092	0	0	0
256	ASV_256	Bacteria	Firmicutes	Negativicutes	Veillonellales-Selenomonadales	Veillonellaceae	Veillonella	g_Veillonella	0	0	0	0	0	0	0.00107431	0	0	0	0	0	0	0.00101446	0	0	0	0	0	0	0	0	0	0	0	0	0	0	0	0	0	0	0	0	0	0	0	0	0	0	0
257	ASV_257	Bacteria	Campilobacterota	Campylobacteria	Campylobacterales	Campylobacteraceae	Campylobacter	concisus	0	0	0	0	0	0	0	0.000286205	0	0	0	0	0	0.000962439	0	0	0	0	0	0	0	0	0	0	0	0	0	0	0	0	0	0	0.000725483	0	0	0	0	0	0	0	0
258	ASV_258	Bacteria	Fusobacteriota	Fusobacteriia	Fusobacteriales	Fusobacteriaceae	Fusobacterium	g_Fusobacterium	0	0	0	0	0	0	0	0	0	0	0	0	0	0	0	0	0	0	0	0	0	0.00173056	0	0	0	0	0	0	0	0	0	0	0	0	0	0	0	0	0	0	0
259	ASV_259	Bacteria	Fusobacteriota	Fusobacteriia	Fusobacteriales	Fusobacteriaceae	Fusobacterium	nucleatum	0	0	0	0	0	0	0	0	0	0	0	0	0	0	0	0	0	0	0	0	0	0	0	0	0	0	0	0	0.000970975	0.00113981	0	0	0	0	0	0	0	0	0	0	0
260	ASV_260	Bacteria	Bacteroidota	Bacteroidia	Bacteroidales	Porphyromonadaceae	Porphyromonas	g_Porphyromonas	0	0	0	0	0	0	0	0	0	0	0	0	0	0	0	0	0	0	0	0	0	0	0	0	0	0	0	0	0	0	0	0	0	0	0	0	0	0	0	0	0
261	ASV_261	Bacteria	Firmicutes	Negativicutes	Veillonellales-Selenomonadales	Veillonellaceae	Veillonella	g_Veillonella	0	0	0	0	0	0	0	0	0	0	0	0	0.00111566	0.000754344	0	0	0	0	0	0	0	0	0	0	0	0	0	0	0	0	0	0	0	0	0	0	0	0	0	0	0
262	ASV_262	Bacteria	Bacteroidota	Bacteroidia	Flavobacteriales	Flavobacteriaceae	Capnocytophaga	g_Capnocytophaga	0	0	0	0	0	0	0	0	0	0	0	0	0	0	0	0	0	0	0	0	0	0.000709975	0	0	0	0	0	0	0	0	0	0	0	0	0	0	0	0	0	0	0
263	ASV_263	Bacteria	Firmicutes	Negativicutes	Veillonellales-Selenomonadales	Veillonellaceae	Veillonella	g_Veillonella	0	0.00238384	0	0	0	0	0	0	0	0	0	0	0	0	0	0	0	0	0	0	0	0	0	0	0	0	0	0	0	0	0	0	0	0	0	0	0	0	0	0	0
264	ASV_264	Bacteria	Campilobacterota	Campylobacteria	Campylobacterales	Campylobacteraceae	Campylobacter	g_Campylobacter	0	0	0	0	0	8.49654e-05	0	0	0	8.68684e-05	0.000138754	0	0	0.00104047	0	0	0	0	0	0	0	0	0	0	0	0	0	0	0	0.000179969	8.74661e-05	0	0	0	0	0	0	0	0	0	0
265	ASV_265	Bacteria	Bacteroidota	Bacteroidia	Bacteroidales	Porphyromonadaceae	Porphyromonas	endodontalis	0	0	0	0	0	0	0.00203749	0	0	0	0	0	0	0	0	0	0	0	0	0	0	0	0	0	0	0	0	0	0	0	5.83107e-05	0	0.000126171	0	0	0	0	0	0	0	0
266	ASV_266	Bacteria	Bacteroidota	Bacteroidia	Bacteroidales	Porphyromonadaceae	Porphyromonas	g_Porphyromonas	0	7.56773e-05	0	0	0	0	0	0	0	0	0	0	0	0	0	0	0	0	0	0	0	0	0	0.000569175	0	0	0	0	0	0	0	0	0	0	0	0	0	0	0.000486293	0.00092789	0
267	ASV_267	Bacteria	Proteobacteria	Gammaproteobacteria	Pasteurellales	Pasteurellaceae	Aggregatibacter	g_Aggregatibacter	0	0	0	0	0	0	0	0	0	0	0	0	0.00071278	0.000260119	0	0	0	0	0	0	0	0	0	0	0	0	0	0	0.000936297	0	0	0	0	0	0	0	0	0	0	0	0
268	ASV_268	Bacteria	Bacteroidota	Bacteroidia	Flavobacteriales	Weeksellaceae	Bergeyella	g_Bergeyella	0	0	0	0	0	0	0	0	0	0	0	0	0	0	0	0	0.000271656	0	0	0	0	0	0	0	0	0	0	0	0	0	0	0	0	0	0	0	0	0	0	0	0.00142747
269	ASV_269	Bacteria	Proteobacteria	Gammaproteobacteria	Burkholderiales	Neisseriaceae	Neisseria	g_Neisseria	0	0	0	0	0	0	0	0	0	0	0	0.000786697	0	0	0	0	0	0	0	0	0	0	0	0	0	0	0	0	0	0	0	0	0	0	0	0	0	0	0	0	0
270	ASV_270	Bacteria	Fusobacteriota	Fusobacteriia	Fusobacteriales	Leptotrichiaceae	Leptotrichia	g_Leptotrichia	0	0	0	0	0	0	0	0	0	0	0	0	0	0	0	0	0	0	0	0	0	0	0	0	0	0	0	0	0	0	0	0.00219233	0	0	0	0	0	0	0	0	0
271	ASV_271	Bacteria	Firmicutes	Negativicutes	Veillonellales-Selenomonadales	Veillonellaceae	Veillonella	g_Veillonella	0	0	0	0	0	0	0	0	0	0	0	0	0	0	0	0	0	0	0	0	0	0	0	0	0	0	0	0	0	0	0	0	0	0	0	0	0	0	0	0.0019552	0
272	ASV_272	Bacteria	Proteobacteria	Gammaproteobacteria	Burkholderiales	Neisseriaceae	Neisseria	g_Neisseria	0	0	0	0	0	0	0	0	0	0	0	0	0	0	0	0	0	0	0	0	0	0	0	0	0	0	0	0	0	0	0	0	0	0	0	0	0	0	0	0	0
273	ASV_273	Bacteria	Bacteroidota	Bacteroidia	Flavobacteriales	Flavobacteriaceae	Capnocytophaga	g_Capnocytophaga	0	0	0	0	0	0	0	0	0	0	0.00036076	0.000569677	0	0	0	0	0	0	0	0	0	0	0	0	0	0	0	0	0	0	0	0	0	0	0	0	0	0	0	0	0.00019216
274	ASV_274	Bacteria	Firmicutes	Negativicutes	Veillonellales-Selenomonadales	Veillonellaceae	Veillonella	g_Veillonella	0	0	0	0	0.00252434	0	0	0	0	0	0	0	0	0	0	0	0	0	0	0	0	0	0	0	0	0	0	0	0	0	0	0	0	0	0	0	0	0	0	0	0
275	ASV_275	Bacteria	Firmicutes	Negativicutes	Veillonellales-Selenomonadales	Veillonellaceae	Veillonella	g_Veillonella	0	0	0	0	0	0	0	0	0	0	0	0	0	0	0	0	0	0	0	0	0	0	0	0	0	0	0	0	0	0	0	0	0	0	0	0	0	0	0	0.00185578	0
276	ASV_276	Bacteria	Campilobacterota	Campylobacteria	Campylobacterales	Campylobacteraceae	Campylobacter	g_Campylobacter	0	0	0	0	0	0	0.000814996	0	0	0	0	0	0	0	0	0	0	0	0	0	0	0	0	0	0	0	0	0	0	0	0	0	0	0.000321326	8.54555e-05	0	0	0	0	0	0
277	ASV_277	Bacteria	Proteobacteria	Gammaproteobacteria	Burkholderiales	Burkholderiaceae	Lautropia	g_Lautropia	0	0	0	0	0	0	0	0	0	0	0	0	0	0	0	0.00172872	0	0	0	0	0	0	0	0	0	0	0	0	0	0	0	0	0	0	0	0	0	0	0	0	0
278	ASV_278	Bacteria	Fusobacteriota	Fusobacteriia	Fusobacteriales	Leptotrichiaceae	Leptotrichia	g_Leptotrichia	0	0	0	0	0	0	0	0	0	0	0	0	0	0	0	0	0	0	0.00115954	0.00011471	0	0	0.000254555	0.000243932	0	0	0	0	0	0.000179969	0	0	0	0	0	0	0	0	0.000303933	0	0
279	ASV_279	Bacteria	Proteobacteria	Gammaproteobacteria	Burkholderiales	Neisseriaceae	Neisseria	g_Neisseria	0	0	0	0	0	0	0	0	0	0	0	0	0	0.00137863	0	0	0	0	0	0	0	0	0	0	0	0	0	0	0	0	0	0	0	0	0	0	0	0	0	0	0
280	ASV_280	Bacteria	Firmicutes	Clostridia	Lachnospirales	Lachnospiraceae	Oribacterium	g_Oribacterium	0	0	0	0	0	0	0	0	0	0	0	0	0	0	0	0	0	0	0.000158119	0	0	0	0	0	0	0	0	0	0	0	0	0	0	0	0.000341822	0.000860912	0	0	0	0	0
281	ASV_281	Bacteria	Bacteroidota	Bacteroidia	Bacteroidales	Paludibacteraceae	F0058	g_F0058	0	0	0	0	0	0	7.40905e-05	0.00171723	0	0	0	0	0	0	0	0	0	0	0	0.00011471	0	0	0	0	0	0	0	0	0	0	0	0.000185791	0	0	0	0	0	0	0	0	0
282	ASV_282	Bacteria	Fusobacteriota	Fusobacteriia	Fusobacteriales	Fusobacteriaceae	Fusobacterium	nucleatum	0	0	0	0	0	0	0	0.00130837	0	0	0	0	0	0	0	0	0.00067914	0	0	0	0	0	0	0	0	0	0	0	0	0	0	0	0	0	0	0	0	0	0	0	0
283	ASV_283	Bacteria	Bacteroidota	Bacteroidia	Bacteroidales	Prevotellaceae	Prevotella	g_Prevotella	0	0	0	0	0	0	0	0	0	0	0	0.000406912	0	0	0	0	0	0	0	0	0	0	0	0	0	0	0	0	0	0	0	0	0	0	0	0	0	0	0	0	0.00019216
284	ASV_284	Bacteria	Fusobacteriota	Fusobacteriia	Fusobacteriales	Leptotrichiaceae	Leptotrichia	g_Leptotrichia	0	0	0	0	0	0	0	0	0	0	0	0	0	0	0	0	0	0	0	0	0	0	0	0	0	0	0	0	0	0	0	0.00193222	0	0	0	0	0	0	0	0	0
285	ASV_285	Bacteria	Fusobacteriota	Fusobacteriia	Fusobacteriales	Fusobacteriaceae	Fusobacterium	nucleatum	0	0	0	0	0	0	0	0	0	0	0	0	0	0	0	0	0	0	0	0.00195006	0	0	0	0	0	0	0	0	0	0	0	0	0	0	0	0	0	0	0	0	0
286	ASV_286	Bacteria	Fusobacteriota	Fusobacteriia	Fusobacteriales	Fusobacteriaceae	Fusobacterium	nucleatum	0	0	0	0	0	0	0	0.00102216	0	0	0	0	0	0	0	0	0	0	0	0	0	0	0	0	0	0	0	0	0	0	0	0	0	0.000803316	0	0	0	0	0	0	0
287	ASV_287	Bacteria	Proteobacteria	Gammaproteobacteria	Xanthomonadales	Xanthomonadaceae	Xanthomonas	g_Xanthomonas	0	0	0	0	0	0	0	0	0	0	0	0	0	0	0	0	0	0	0	0	0	0	0	0	0	0	0	0	0	0	0	0	0	0	0.00106819	0	0	0	0	0	0
288	ASV_288	Bacteria	Fusobacteriota	Fusobacteriia	Fusobacteriales	Fusobacteriaceae	Fusobacterium	g_Fusobacterium	0	0	0	0	0.0022088	0	0	0	0	0	0	0	0	0	0	0	0	0	0	0	0	0	0	0	0	0	0	0	0	0	0	0	0	0	0	0	0	0	0	0	0
289	ASV_289	Bacteria	Bacteroidota	Bacteroidia	Bacteroidales	Porphyromonadaceae	Porphyromonas	g_Porphyromonas	0	0	0	0	0	0	0	0	0	0	0	0	0	0	0.00137819	0	0	0	0	0	0	0	0	0	0	0	0	0	0	0	0	0	0	0	0	0	0	0	0	0	0
290	ASV_290	Bacteria	Firmicutes	Bacilli	Staphylococcales	Gemellaceae	Gemella	g_Gemella	0	0	0	0	0	0	0	0	0	0	0	0	0	0	0	0	0	0	0	0	0	0	0	0	0	0	0	0.0014219	0	0	0	0	0	0	0	0	0	0	0	0	0
291	ASV_291	Bacteria	Fusobacteriota	Fusobacteriia	Fusobacteriales	Fusobacteriaceae	Fusobacterium	g_Fusobacterium	0	0	0	0	0	0	0	0	0	0	0	0	0	0	0	0	0	0	0	0	0	0	0	0	0	0	0	0	0	0	0	0	0	0	0	0	0	0	0	0	0
292	ASV_292	Bacteria	Bacteroidota	Bacteroidia	Flavobacteriales	Weeksellaceae	Bergeyella	g_Bergeyella	0	0	0	0	0	0	0	0	0	0	0	0	0.00148754	0	0	0	0	0	0	0	0	0	0	0	0	0	0	0	0	0	0	0	0	0	0	0	0	0	0	0	0
293	ASV_293	Bacteria	Firmicutes	Clostridia	Clostridia_UCG-014	o_Clostridia_UCG-014	o_Clostridia_UCG-014	o_Clostridia_UCG-014	0	0	0	0	0	0	0	0	0	8.68684e-05	0	0	0	7.80356e-05	0	0	0	0.000186665	0	0	0	0	0	0	0	0	0	0	0	0	0	0.000854637	0	0	0	0	0	0	0	0	0.000247063
294	ASV_294	Bacteria	Proteobacteria	Gammaproteobacteria	Burkholderiales	Neisseriaceae	Neisseria	subflava	0	0	0	0	0	0	0	0	0	0	0	0	0	0.00122256	0	0	0	0	0	0	0	0	0	0	0	0	0	0	0	0	0	0	0	0	0	0	0	0	0	0	0
295	ASV_295	Bacteria	Firmicutes	Negativicutes	Veillonellales-Selenomonadales	Veillonellaceae	Veillonella	g_Veillonella	0	0	0	0	0	0	0	0	0	0	0	0	0	0	0	0	0	0	0	0	0	0	0	0	0	0	0	0	0	0	0	0	0	0	0	0	0	0	0	0.00155753	0
296	ASV_296	Bacteria	Firmicutes	Negativicutes	Veillonellales-Selenomonadales	Veillonellaceae	Veillonella	g_Veillonella	0	0	0	0	0	0	0	0	0	0	0	0	0	0	0	0	0	0	0	0	0	0	0	0	0	0	0	0.00133484	0	0	0	0	0	0	0	0	0	0	0	0	0
297	ASV_297	Bacteria	Bacteroidota	Bacteroidia	Bacteroidales	Prevotellaceae	Prevotella	g_Prevotella	0	0	0	0	0	0	0	0	0	0.00130303	0	0	0	0	0	0	0	0	0	0	0	0	0	0	0	0	0	0	0	0	0	0	0	0	0	0	0	0	0	0	0
298	ASV_298	Bacteria	Bacteroidota	Bacteroidia	Bacteroidales	Prevotellaceae	Alloprevotella	g_Alloprevotella	0	0	0	0	0	0	0	0	0	0	0	0.00032553	0	0	0	0	0	0	0	0	0	0	0	0	0	0	0	0	0	0	0	0	0	0	0	0	0	0	0	0	0
299	ASV_299	Bacteria	Firmicutes	Clostridia	Lachnospirales	Lachnospiraceae	Johnsonella	g_Johnsonella	0	0	0	0	0	0	0	0	0.000286086	0.000579123	0	0	0	0	0	0	0	0.000186665	0	0	0	0	0	0	0	0	0	0	0	0	0	0	0	0	0	0	0	0.000200153	0	0	0
300	ASV_300	Bacteria	Bacteroidota	Bacteroidia	Flavobacteriales	Weeksellaceae	Bergeyella	g_Bergeyella	0	0	0	0	0	0	0	0	0	0	0	0	0.000805752	0	0	0	0	0	0	0	0	0	0	0	0	0	0	0	0.000554843	0	0	0	0	0	0	0	0	0	0	0	0
301	ASV_301	Bacteria	Firmicutes	Bacilli	Lactobacillales	Carnobacteriaceae	Granulicatella	g_Granulicatella	0	0	0	0	0	0	0	0	0	0	0	0	0	0	0	0	0	0	0	0	0	0	0	0	0	0	0	0	0	0	0	0	0	0	0	0	0.00168431	0	0	0	0
302	ASV_302	Bacteria	Firmicutes	Clostridia	Clostridia_UCG-014	o_Clostridia_UCG-014	o_Clostridia_UCG-014	o_Clostridia_UCG-014	0	0	0.000128411	0	0	0	0	0	0	0	0	0	0	0.000676308	0	0	0	0	0	0	0	0	0	0	0	0	0	0	0.000138711	0	0	0	0	0	0	0	0	0	0	0	0.00019216
303	ASV_303	Bacteria	Proteobacteria	Gammaproteobacteria	Pasteurellales	Pasteurellaceae	Haemophilus	g_Haemophilus	0	0	0	0	0	0	0	0	0	0	0	0	0	0	0	0	0	0	0	0	0	0	0	0	0	0	0	0	0	0	0	0	0	0	0	0	0	0.00136772	0	0	0
304	ASV_304	Bacteria	Actinobacteriota	Actinobacteria	Actinomycetales	Actinomycetaceae	Actinomyces	g_Actinomyces	0	0	0	0	0	0	0	0	0	0	0	0	0	0	0	0.00019208	0	0.000335996	0	0	0	0	0	0	0	0	0	0	0	0	0	0	0	0	0	0	0	0	0	0	0
305	ASV_305	Bacteria	Actinobacteriota	Actinobacteria	Actinomycetales	Actinomycetaceae	Actinomyces	g_Actinomyces	0	0	0	0	0.00175802	0	0	0	0	0	0	0	0	0	0	0	0	0	0	0	0	0	0	0	0	0	0	0	0	0	0	0	0	0	0	0	0	0	0	0	0
306	ASV_306	Bacteria	Firmicutes	Bacilli	Lactobacillales	Streptococcaceae	Streptococcus	g_Streptococcus	0	0	0	0	0	0	0	0	0	0	0	0	0	0.00101446	0	0	0	0	0	0	0	0	0	0	0	0	0	0	0	0	0	0	0	0	0	0	0	0	0	0	0
307	ASV_307	Bacteria	Bacteroidota	Bacteroidia	Bacteroidales	Prevotellaceae	Alloprevotella	g_Alloprevotella	0	0	0	0	0	0	0	0	0	0	0	0	0	0	0	0	0	0.00145598	0	0	0	0	0	0	0	0	0	0	0	0	0	0	0	0	0	0	0	0	0	0	0
309	ASV_309	Bacteria	Firmicutes	Negativicutes	Veillonellales-Selenomonadales	Veillonellaceae	Veillonella	g_Veillonella	0	0	0	0.00107328	0	0	0	0	0	0	0	0	0	0	0	0	0	0	0	0	0	0	0	0	0	0.000376288	0	0	0	0	0	0	0	0	0	0	0	0	0	0	0
310	ASV_310	Bacteria	Actinobacteriota	Actinobacteria	Corynebacteriales	Corynebacteriaceae	Corynebacterium	g_Corynebacterium	0	0	0	0	0	0	0	0	0	0	0	0	0	0	0.000140631	0.000128053	0	0	0	0	0	0	0	0	0	0	0	0	0	0	0.000233243	0	0.000220799	0.000449857	0	0	0	0	0	0	0
311	ASV_311	Bacteria	Proteobacteria	Gammaproteobacteria	Enterobacterales	Enterobacteriaceae	Klebsiella	g_Klebsiella	0	0	0	0	0	0	0	0	0	0	0	0	0	0	0	0	0	0	0	0	0	0	0	0	0	0.00109992	0	0	0	0	0	0	0	0	0	0	0	0	0	0	0
312	ASV_312	Bacteria	Fusobacteriota	Fusobacteriia	Fusobacteriales	Leptotrichiaceae	Leptotrichia	g_Leptotrichia	0	0	0	0	0	0	0	0	0	0	0	0	0.000929714	0	0	0	0	0	0	0	0	0	0	0	0	0	0	0	0	0	0	0	0	0	0	0	0	0.000233512	0	0	0
313	ASV_313	Bacteria	Firmicutes	Negativicutes	Veillonellales-Selenomonadales	Veillonellaceae	Veillonella	g_Veillonella	0	0	0	0	0	0	0	0	0	0	0	0	0	0.000962439	0	0	0	0	0	0	0	0	0	0	0	0	0	0	0	0	0	0	0	0	0	0	0	0	0	0	0
314	ASV_314	Bacteria	Proteobacteria	Gammaproteobacteria	Pasteurellales	Pasteurellaceae	Haemophilus	g_Haemophilus	0	0	0	0	0	0	0	0	0	0	0	0	0	0	0	0	0	0	0	0	0	0	0	0	0	0	0	0	0	0	0	0	0	0	0	0	0	0.00123428	0	0	0
315	ASV_315	Bacteria	Proteobacteria	Gammaproteobacteria	Enterobacterales	Enterobacteriaceae	Klebsiella	g_Klebsiella	0	0	0.000288925	0	0	0	0	0	0	0	0	0	0	0	0	0	0	0	0	0	0	0	0	0	0	0.00066574	0	0	0.000138711	0	0	0	0	0	0	0	0	0	0	0	0
316	ASV_316	Bacteria	Fusobacteriota	Fusobacteriia	Fusobacteriales	Fusobacteriaceae	Fusobacterium	g_Fusobacterium	0	0	0	0	0	0	0	0	0	0	0	0	0	0.000936427	0	0	0	0	0	0	0	0	0	0	0	0	0	0	0	0	0	0	0	0	0	0	0	0	0	0	0
317	ASV_317	Bacteria	Bacteroidota	Bacteroidia	Bacteroidales	Prevotellaceae	Prevotella	salivae	0	0	0	0	0	0	0.000148181	0.000245319	0	0	0	0	0	0	0	0	0	0	0	0	0	0	0	0	0	0	0	0	0	0	0	0	0	0	0	0	0	0	0	0.000662778	0
318	ASV_318	Bacteria	Fusobacteriota	Fusobacteriia	Fusobacteriales	Leptotrichiaceae	Leptotrichia	massiliensis	0	0	0	0	0	0	0	0	0.000104031	0.000723903	0	0	0	0	0	0	0	0	0.000316239	0	0	0	0	0	0	0	0	0	0	0	0	0	0	0	0	0	0	0	0	0	0
319	ASV_319	Bacteria	Fusobacteriota	Fusobacteriia	Fusobacteriales	Leptotrichiaceae	Leptotrichia	g_Leptotrichia	0	0	0	0	0	0	0	0	0	0	0	0	0	0	0	0	0	0	0	0	0	0.000709975	0	0	0	0	0	0	0	0	0	0	0	0	0	0	0	0	0	0	0
320	ASV_320	Bacteria	Campilobacterota	Campylobacteria	Campylobacterales	Campylobacteraceae	Campylobacter	concisus	0	0	0	0	0	0	0	0	0	0	0	0	0	0	0	0	0	0	0	0	0	0	0	0	0	0	0	0	0	0.00104982	0	0	0	0	0	0	0	0	0	0	0
321	ASV_321	Bacteria	Actinobacteriota	Actinobacteria	Actinomycetales	Actinomycetaceae	Actinomyces	g_Actinomyces	0	0	0	0	0.000766318	0.000722206	0	0	0	0	0	0	0	0	0	0	0	0	0	0	0	0	0	0	0	0	0	0	0	0	0	0	0	0	0	0	0	0	0	0	0
322	ASV_322	Bacteria	Proteobacteria	Gammaproteobacteria	Burkholderiales	Neisseriaceae	Neisseria	g_Neisseria	0	0	0	0	0	0	0.000370453	0	0	0	0	0	0	0	0	0	0	0	0	0	0	0	0	0	0	0	0	0	0	0	0.000233243	0.00040874	0.000157714	0	0	0	0	0	0	0	0
323	ASV_323	Bacteria	Cyanobacteria	Cyanobacteriia	Chloroplast	o_Chloroplast	o_Chloroplast	o_Chloroplast	0	0	0	0	0	0	0	0	0	0	0	0	0	0	0	0	0	0	0	0	0	0	0	0	0	0.000115781	0	0	0.000173388	0.000629893	0	0	0	0	8.54555e-05	0	0	0	0	0	0
324	ASV_324	Bacteria	Actinobacteriota	Actinobacteria	Actinomycetales	Actinomycetaceae	Actinomyces	naeslundii	0	0	0	0	0	0	0	0	0	0	0	0	0	0	0	0	0	0	0	0	0	0	0	0	0	0	0	0	0	0	0	0	0	0	0	0	0	0	0.000729439	0.000331389	0
325	ASV_325	Bacteria	Firmicutes	Clostridia	Peptostreptococcales-Tissierellales	Peptostreptococcales-Tissierellales_fa	Parvimonas	g_Parvimonas	0	0	9.63082e-05	0	0	0	0.000518634	0.000367978	0	0	0	0	0	0	0	0	0	0	0	0	0	0	0	0	0	0	5.47196e-05	0	0	0	0	0	6.30855e-05	9.63979e-05	0	0	0	0	0	0	0
326	ASV_326	Bacteria	Proteobacteria	Gammaproteobacteria	Burkholderiales	Neisseriaceae	Neisseria	oralis	0	0	0	0	0	0	0	0	0.000676203	0.000202693	0	0	0	0	0	0	0	0	0	0	0	0	0	0	0	0	0	0	0	0	0	0	0	0	0	0	0	0	0	0	0
327	ASV_327	Bacteria	Proteobacteria	Gammaproteobacteria	Burkholderiales	Neisseriaceae	Eikenella	corrodens	0	0	0	0	0	0	0	0	0	0	0	0	0.000247924	0	0	0	0	0	0	0	0	0	0	0	0	0	0	0	0	0	0.000145777	0	0	0	0	0	0	0	0	0	0
328	ASV_328	Bacteria	Proteobacteria	Gammaproteobacteria	Burkholderiales	Oxalobacteraceae	Herminiimonas	g_Herminiimonas	0	0	0	0	0	0	0	0	0	0	0	0	0	0	0	0	0	0	0	0	0	0	0	0	0	0	0	0	0	0	0	0	0	0	0.000149547	0.000430456	0.000360924	0	0	0	0
329	ASV_329	Bacteria	Actinobacteriota	Actinobacteria	Actinomycetales	Actinomycetaceae	Actinomyces	viscosus	0	0	0	0	0	0.000594758	0	0	0	0.000144781	0	0	0	0	0	0	0	0	0	0	0	0	0	0	0	0	0	0	0.00045081	0	0	0	0	0	0	0	0	0	0	0	0
330	ASV_330	Bacteria	Proteobacteria	Gammaproteobacteria	Pasteurellales	Pasteurellaceae	Haemophilus	g_Haemophilus	0	0	0	0	0	0	0	0	0	0	0	0	0	0	0	0	0	0	0	0	0	0	0	0	0	0	0	0.000290183	0	0	0	0	0	0	0	0	0	0	0	0	0.000356868
331	ASV_331	Bacteria	Firmicutes	Clostridia	Lachnospirales	Lachnospiraceae	Lachnoanaerobaculum	g_Lachnoanaerobaculum	0	0	0	0	0	0	0	0	0	0	0	0	0	0	0	0	0	0	0	0	0	0	0	0	0	0	0	0	0	0	0	0.00118906	0	0	0	0	0	0	0	0	0
332	ASV_332	Bacteria	Proteobacteria	Gammaproteobacteria	Burkholderiales	Neisseriaceae	Neisseria	g_Neisseria	0	0	0	0	0	0	0	0	0	0	0	0	0	0	0	0	0	0	0	0	0	0	0	0	0	0	0	0	0	0	0	0	0.00100937	0	0	0	0	0	0	0	0
333	ASV_333	Bacteria	Campilobacterota	Campylobacteria	Campylobacterales	Campylobacteraceae	Campylobacter	gracilis	0	0	0	0	0	0	0	0.00126748	0	0	0	0	0	0	0	0	0	0	0	0	0	0	0	0	0	0	0	0	0	0	0	0	0	0	0	0	0	0	0	0	0
334	ASV_334	Bacteria	Fusobacteriota	Fusobacteriia	Fusobacteriales	Fusobacteriaceae	Fusobacterium	g_Fusobacterium	0	0	0	0	0	0	0	0	0	0	0	0	0	0	0	0	0	0	0	0	0	0	0	0	0	0	0	0	0.00104033	0	0	0	0	0	0	0	0	0	0	0	0
335	ASV_335	Bacteria	Proteobacteria	Gammaproteobacteria	Pseudomonadales	Moraxellaceae	Acinetobacter	g_Acinetobacter	0	0	0	0	0	0	0	0	0	0	0	0	0	0	0	0	0	0	0	0	0	0	0	0	0	0	0	0	0	0	0	0	0	0	0	0	0	0	0	0	0
336	ASV_336	Bacteria	Firmicutes	Bacilli	Lactobacillales	Streptococcaceae	Streptococcus	g_Streptococcus	0	0	0	0	0	0	0.00107431	0	0	0	0	0	0	0	0	0	0	0	0	0	0	0	0	0	0	0	0	0	0	0	0	0	0	0	0	0	0	0	0	0	0
337	ASV_337	Bacteria	Patescibacteria	Gracilibacteria	Absconditabacteriales_(SR1)	o_Absconditabacteriales_(SR1)	o_Absconditabacteriales_(SR1)	o_Absconditabacteriales_(SR1)	0	0	0	0	0	0	0	0	0	0	0	0	0.000216933	0.000364166	0	0	0	0	0	0	0	0	0	0	0	0	0	0	0.000277421	0	0	0	0	0	0	0	0	0	0	0	0
338	ASV_338	Bacteria	Bacteroidota	Bacteroidia	Bacteroidales	Prevotellaceae	Prevotella	g_Prevotella	0	0	0	0	0	0	0	0	0	0	0	0	0	0	0	0	0	0	0	0	0	0	0	0	0	0	0	0	0	0	0	0	0	0.000931847	0	0	0	0	0	0	0
339	ASV_339	Bacteria	Actinobacteriota	Actinobacteria	Actinomycetales	Actinomycetaceae	Actinomyces	naeslundii	0	0	0	0	0	0	0	0	0	0	0	0	0	0	0	0	0	0	0	0	0	0	0	0	0	0	0	0	0	0	0	0	0	0	0.000619552	0	0	0	0	0	0
340	ASV_340	Bacteria	Firmicutes	Bacilli	Lactobacillales	Streptococcaceae	Streptococcus	g_Streptococcus	0	0	0.000192616	0	0	0	0	0	0	0	0	0	0	0	0	0	0.000135828	0	0	0.000229419	0	0	0	0	0	0	0	0	0.000416132	0	0	0	0	0	0	0	0	0	0	0	0
341	ASV_341	Bacteria	Proteobacteria	Gammaproteobacteria	Cardiobacteriales	Cardiobacteriaceae	Cardiobacterium	hominis	0	0	0	0	0	0	0.000148181	0	0	0	0	0	6.19809e-05	0.000182083	0	0	0	0	0.000158119	0	0	0	0	0	0	0	0	0	0	0	0	0	0.000220799	0	0	0	0	0	0	0	0
342	ASV_342	Bacteria	Bacteroidota	Bacteroidia	Flavobacteriales	Weeksellaceae	Bergeyella	g_Bergeyella	0	0	0	0	0	0	0	0	0	0	0	0	0	0	0	0	0	0	0	0	0	0	0.00021819	0.000894418	0	0	0	0	0	0	0	0	0	0	0	0	0	0	0	0	0
343	ASV_343	Bacteria	Actinobacteriota	Actinobacteria	Actinomycetales	Actinomycetaceae	Actinomyces	g_Actinomyces	0	0	0	0	0	0	0	0	0	0	0	0	0	0	0	0	0	0	0	0	0	0	0	0	0	0	0	0	0	0	0	0.00104043	0	0	0	0	0	0	0	0	0
344	ASV_344	Bacteria	Proteobacteria	Gammaproteobacteria	Enterobacterales	Enterobacteriaceae	Enterobacter	g_Enterobacter	0.000433327	0	0	0	0	0	0	0	0	0	0	0	0	0	0	0	0	0	0	0	0	0	0.000327285	0.000284588	0	0	0	0	0	0	0	0	0	0	0	0	0	0	0	0	0
345	ASV_345	Bacteria	Bacteroidota	Bacteroidia	Flavobacteriales	Flavobacteriaceae	Capnocytophaga	gingivalis	0.000157573	0.000189193	0	0	0	0	0	0	0	0	0	0	0	0	0	0	0	0	0	0	0	0	0	8.13107e-05	0	0	0	0	0	0	0	0	0	0	0.000341822	0	0	0	0	0	0
346	ASV_346	Bacteria	Firmicutes	Clostridia	Lachnospirales	Lachnospiraceae	Stomatobaculum	longum	0	0	0.000128411	0	0	0	0	0	7.80234e-05	0	0	0	0	0	0	0	0	0.000111999	0	0	0	0.000532481	0	0	0	0	0	0	0	0	0	0	0	0	0	0.000126605	0	0	0	0	0
347	ASV_347	Bacteria	Firmicutes	Negativicutes	Veillonellales-Selenomonadales	Veillonellaceae	Veillonella	g_Veillonella	0	0	0	0	0	0	0	0.000449751	0	0	0	0	0	0	0	0	0	0	0	0	0	0	0	0	0	0	0	0	0	0	0	0.000222949	0	0.000321326	0	0	0	0	0	0	0
348	ASV_348	Bacteria	Fusobacteriota	Fusobacteriia	Fusobacteriales	Leptotrichiaceae	Leptotrichia	g_Leptotrichia	0	0	0	0	0	0	0	0	0	0	0	0	0.000836742	0	0	0	0	0	0	0	0	0	0	0	0	0	0	0	0	0	0	0	0	0	0	0	0	0	0	0	0
349	ASV_349	Bacteria	Bacteroidota	Bacteroidia	Flavobacteriales	Flavobacteriaceae	Capnocytophaga	g_Capnocytophaga	0	0	0	0	0	0	0	0	0	0	0	0	0	0	0	0	0.000271656	0.000111999	0	0	0	0	0	0	0	0	0	0	0	0	0	0	0	0	0.000341822	0	0	0	0	0	0
350	ASV_350	Bacteria	Fusobacteriota	Fusobacteriia	Fusobacteriales	Fusobacteriaceae	Fusobacterium	g_Fusobacterium	0	0	0	0	0	0	0	0	0	0	0	0	0	0	0	0	0	0	0	0	0	0	0	0	0	0	0	0	0	0	0	0	0	0	0	0	0	0	0	0	0
351	ASV_351	Bacteria	Actinobacteriota	Actinobacteria	Micrococcales	Micrococcaceae	Micrococcus	g_Micrococcus	0	0	0	0	0	0	0	0	0	0	0	0	0	0	0	0	0	0	0	0	0	0	0	0	0	0	0	0	0	0	0	0	0	0	0.000170911	0.000455777	0	0	0	0	0
352	ASV_352	Bacteria	Actinobacteriota	Actinobacteria	Actinomycetales	Actinomycetaceae	Actinomyces	g_Actinomyces	0	0	0	0	0.000225388	0	0.000370453	0	0	0	0	0	0	0	0	0	0	0	0	0	0	0	0	0	0	0	0	0	0	0	0	0	0	0.000321326	0	0	0	0	0	0	0
353	ASV_353	Bacteria	Actinobacteriota	Coriobacteriia	Coriobacteriales	Atopobiaceae	Atopobium	parvulum	0	0	0	0	0	0	0	0.000858615	0	0	0	0	0	0	0	0	0	0	0	0	0	0	0	0	0	0	0	0	0	0	0	0	0	0	0	0	0	0	0	0	0
354	ASV_354	Bacteria	Fusobacteriota	Fusobacteriia	Fusobacteriales	Leptotrichiaceae	Leptotrichia	g_Leptotrichia	0	0	0	0	0	0	0	0	0	0	0	0	0	0	0	0	0	0	0	0	0	0.00110934	0	0	0	0	0	0	0	0	0	0	0	0	0	0	0	0	0	0	0
355	ASV_355	Bacteria	Firmicutes	Negativicutes	Veillonellales-Selenomonadales	Veillonellaceae	Dialister	invisus	0	0	0	0	0	0	0	0	0	0	0	0	0	0	0	0	0	0	0	0	0	0.000266241	0	0	0	0	0	0	0	0	0	0	0	0	0	0.000101284	0.000240616	0	0	0	0
356	ASV_356	Bacteria	Fusobacteriota	Fusobacteriia	Fusobacteriales	Fusobacteriaceae	Fusobacterium	g_Fusobacterium	0	0	0	0	0	0	0	0	0	0	0	0	0	0	0	0	0	0	0	0	0	0	0	0	0	0	0	0	0	0	0	0	0	0.000803316	0	0	0	0	0	0	0
359	ASV_359	Bacteria	Actinobacteriota	Actinobacteria	Corynebacteriales	Corynebacteriaceae	Corynebacterium	durum	0	0	0	0	0	0.000169931	0	0	0	0	0	0	0.000154952	0.000390178	0	0	0	0	0	0	0	0	0	0	0	0	0	0	0	0	0	0	0	0	0	0	0	0	0	0	0
360	ASV_360	Bacteria	Proteobacteria	Gammaproteobacteria	Enterobacterales	Enterobacteriaceae	Enterobacter	g_Enterobacter	0.000196967	0	0	0	0	0	0	0	0	0	0	0	0	0	0	0	0	0	0	0	0	0	0.000654569	0	0	0	0	0	0	0	0	0	0	0	0	0	0	0	0	0	0
361	ASV_361	Bacteria	Proteobacteria	Gammaproteobacteria	Burkholderiales	Neisseriaceae	Kingella	g_Kingella	0	0	0	0	0	0	0.000518634	0	0	0	0	0	0	0	0	0	0	0	0	0	0	0	0	0	0	0	0	0	0	0	0	0	0	0	0.000192275	0	0	0	0	0	0
362	ASV_362	Bacteria	Firmicutes	Bacilli	Erysipelotrichales	Erysipelotrichaceae	Solobacterium	moorei	0	0	0	0	0	0	0.000296362	0.000204432	0	0	0	0	0	0	0.000168757	0	0	0	0	0.000152946	0	0	0	0	0	0	0	0	0	0	0	0	0	0	0	0	0	0	0	0	0
363	ASV_363	Bacteria	Fusobacteriota	Fusobacteriia	Fusobacteriales	Fusobacteriaceae	Fusobacterium	nucleatum	0	0	0	0	0	0	0	0.000940388	0	0	0	0	0	0	0	0	0	0	0	0	0	0	0	0	0	0	0	0	0	0	0	0	0	0	0	0	0	0	0	0	0
364	ASV_364	Bacteria	Proteobacteria	Gammaproteobacteria	Pasteurellales	Pasteurellaceae	Aggregatibacter	g_Aggregatibacter	0	0	0	0	0	0	0	0	0	0	0	0	0	0	0	0.000736306	0	0	0	0	0	0	0	0	0	0	0	0	0	0	0	0	0	0	0	0	0	0	0	0	0
365	ASV_365	Bacteria	Bacteroidota	Bacteroidia	Flavobacteriales	Flavobacteriaceae	Capnocytophaga	g_Capnocytophaga	0	0	0	0	0	0	0	0	0	0	0	0	0	0	0	0	0	0	0	0	0	0.000310614	0	0	0	0	0.000355677	0	0	0	0	0	0	0	0	0	0	0	0	0	0
366	ASV_366	Bacteria	Bacteroidota	Bacteroidia	Bacteroidales	Porphyromonadaceae	Porphyromonas	g_Porphyromonas	0	0	0	0	0	0	0	0	0	0	0	0	0	0	0	0	0	0	0	0	0	0.000266241	0	0	0	0	0	0	0	0	0	0	0	0	0	0	0	0	0	0	0
367	ASV_367	Bacteria	Bacteroidota	Bacteroidia	Flavobacteriales	Weeksellaceae	Bergeyella	g_Bergeyella	0	0	0	0	0	0	0	0	0	0	0	0	0	0	0	0	0	0	0	0	0	0	0	0	0	0	0	0	0	0	0.000670573	0	0	0	0	0	0	0	0	0	0
368	ASV_368	Bacteria	Proteobacteria	Gammaproteobacteria	Pasteurellales	Pasteurellaceae	Haemophilus	haemolyticus	0	0	0	0	0	0	0	0	0	0	0	0	0	0	0	0	0	0	0	0	0	0	0	0	0	0	0	0	0	0	0.000641418	0	0	0	0	0	0	0	0	0	0
369	ASV_369	Bacteria	Bacteroidota	Bacteroidia	Flavobacteriales	Flavobacteriaceae	Capnocytophaga	g_Capnocytophaga	0	0	0	0	0	0	0	0	0	0	0	0	0	0	0	0	0	0	0	0	0	0	0	0	0	0	0	0	0	0	0	0	0	0	0	0	0	0.000733896	0	0	0
370	ASV_370	Bacteria	Firmicutes	Negativicutes	Veillonellales-Selenomonadales	Veillonellaceae	Veillonella	g_Veillonella	0	0	0	0	0	0	0	0	0	0	0	0	0	0	0	0	0	0	0	0	0	0	0	0	0	0	0	0	0	0	0	0	0	0	0	0	0	0	0	0	0
371	ASV_371	Bacteria	Actinobacteriota	Actinobacteria	Actinomycetales	Actinomycetaceae	Actinomyces	g_Actinomyces	0	0	0	0	0.000946628	0	0	0	0	0	0	0	0	0	0	0	0	0	0	0	0	0	0	0	0	0	0	0	0	0	0	0	0	0	0	0	0	0	0	0	0
372	ASV_372	Bacteria	Fusobacteriota	Fusobacteriia	Fusobacteriales	Fusobacteriaceae	Fusobacterium	nucleatum	0	0	0	0	0	0	0	0.000858615	0	0	0	0	0	0	0	0	0	0	0	0	0	0	0	0	0	0	0	0	0	0	0	0	0	0	0	0	0	0	0	0	0
373	ASV_373	Bacteria	Proteobacteria	Gammaproteobacteria	Pasteurellales	Pasteurellaceae	Actinobacillus	g_Actinobacillus	0	0	0	0	0	0	0	0	0	0	0	0	0	0	0	0.00067228	0	0	0	0	0	0	0	0	0	0	0	0	0	0	0	0	0	0	0	0	0	0	0	0	0
374	ASV_374	Bacteria	Bacteroidota	Bacteroidia	Bacteroidales	Prevotellaceae	Prevotella	g_Prevotella	0	0	0	0	0	0	0	0	0	0	0	0	0	0	0	0	0	0	0	0	0	0	0	0	0	0	0	0	0	0	0	0	0	0	0	0	0	0	0	0.000695917	0
375	ASV_375	Bacteria	Fusobacteriota	Fusobacteriia	Fusobacteriales	Fusobacteriaceae	Fusobacterium	g_Fusobacterium	0	0	0	0	0	0	0	0	0	0.000579123	0	0	0	0	0	0	0	0	0	0	0	0	0	0	0	0	0	0	0	0	0	0	0	0	0	0	0	0	0	0	0
376	ASV_376	Bacteria	Proteobacteria	Gammaproteobacteria	Pasteurellales	Pasteurellaceae	Aggregatibacter	aphrophilus	0	0	0	0	0	0	0	0	0	0	0	0	0	0	0	0	0	0	0	0.000152946	0	0	0	0	0	0	0.000437756	0	0	0	0	0	0	0	0	0	0	0	0	0	0
377	ASV_377	Bacteria	Proteobacteria	Gammaproteobacteria	Pseudomonadales	Moraxellaceae	Enhydrobacter	g_Enhydrobacter	0	0	0	0	0	0	0	0	0	0	0	0	0	0	0	0	0	0	0	0	0	0	0	0	0	0	0	0	0	0	0	0	0	0	0	0	0	0	0	0	0
378	ASV_378	Bacteria	Patescibacteria	Saccharimonadia	Saccharimonadales	Saccharimonadaceae	TM7x	g_TM7x	0	0	0	0	0	0	0	0.000163546	0	0	0	0	0	0	0	0	0	0	0	0	0	0	0	0	0	0	0	0	0	0	0	0	0	0	0.000213639	0.000126605	0	0	0	0	0
379	ASV_379	Bacteria	Bacteroidota	Bacteroidia	Bacteroidales	Porphyromonadaceae	Porphyromonas	g_Porphyromonas	0	0	0	0	0	0	0	0	0	0.000550166	0	0	0	0	0	0	0	0	0	0	0	0	0	0	0	0	0	0	0	0	0	0	0	0	0	0	0	0	0	0	0
380	ASV_380	Bacteria	Fusobacteriota	Fusobacteriia	Fusobacteriales	Leptotrichiaceae	Streptobacillus	g_Streptobacillus	0	0	0	0	0	0	0	0	0	0	0	0	0	0	0	0	0	0	0.000158119	0.000382365	0	0	0	0	0	0	0	0	0	0	0	0	0	0	0	0	0	0	0	0.000198834	0
381	ASV_381	Bacteria	Bacteroidota	Bacteroidia	Bacteroidales	Prevotellaceae	Prevotella	g_Prevotella	0	0	0	0	0	0	0	0	0	0	0	0	0	0	0	0	0	0	0	0	0	0.00013312	0	0	0	0	0	0	0	0	0	0	0	0	0	0	0	0	0	0	0
382	ASV_382	Bacteria	Proteobacteria	Gammaproteobacteria	Burkholderiales	Burkholderiaceae	Lautropia	g_Lautropia	0.00070908	0	0	0	0	0	0	0	0	0	0	0	0	0	0	0	0	0	0	0	0	0	0	0	0	0	0	0	0	0	0	0	0	0	0	0	0	0	0	0	0
383	ASV_383	Bacteria	Fusobacteriota	Fusobacteriia	Fusobacteriales	Leptotrichiaceae	Leptotrichia	g_Leptotrichia	0	0	0	0	0	0	0	0.000735956	0	0	0	0	0	0	0	0	0	0	0	0	0	0	0	0	0	0	0	0	0	0	0	0	0	0	0	0	0	0	0	0	0
384	ASV_384	Bacteria	Bacteroidota	Bacteroidia	Flavobacteriales	Flavobacteriaceae	Capnocytophaga	g_Capnocytophaga	0	0	0	0	0	0	0	0	0	0	0	0	0.000557828	0	0	0	0	0	0	0	0	0	0	0	0	0	0	0	0	0	0	0	0	0	0	0	0	0	0	0	0
385	ASV_385	Bacteria	Fusobacteriota	Fusobacteriia	Fusobacteriales	Leptotrichiaceae	Leptotrichia	g_Leptotrichia	0	0	0	0	0	0	0	0	0	0	0	0	0	0	0.000506272	0	0	0	0	0	0	0	0	0	0	0	0	0	0	0	0	0	0	0	0	0	0	0	0	0	0
386	ASV_386	Bacteria	Actinobacteriota	Actinobacteria	Actinomycetales	Actinomycetaceae	Actinomyces	g_Actinomyces	0	0	0	0	0	0	0	0	0	0	0	0	0	0	0.000506272	0	0	0	0	0	0	0	0	0	0	0	0	0	0	0	0	0	0	0	0	0	0	0	0	0	0
387	ASV_387	Bacteria	Bacteroidota	Bacteroidia	Bacteroidales	Porphyromonadaceae	Porphyromonas	g_Porphyromonas	0	0	0	0	0	0	0	0	0	0	0	0	0	0	0	0	0	0	0	0	0	0	0.000654569	0	0	0	0	0	0	0	0	0	0	0	0	0	0	0	0	0	0
388	ASV_388	Bacteria	Actinobacteriota	Actinobacteria	Actinomycetales	Actinomycetaceae	Actinomyces	g_Actinomyces	0	0	0	0	0	0	0	0	0	0	0	0	0	0	0	0	0	0	0	0	0	0	0	0	0.000249113	0	0	0	0	0	0	0	0	0	0	0.000253209	0	0	0	0	0
389	ASV_389	Bacteria	Firmicutes	Clostridia	Clostridia_UCG-014	o_Clostridia_UCG-014	o_Clostridia_UCG-014	o_Clostridia_UCG-014	0	0	0	0	0	0	0	0	0	0	0	0	0	0	0	0	0	0	0	0	0	0	0	0	0	0	0	0	0	0	0	0.000668847	0	0	0	0	0	0	0	0	0
390	ASV_390	Bacteria	Patescibacteria	Saccharimonadia	Saccharimonadales	o_Saccharimonadales	o_Saccharimonadales	o_Saccharimonadales	0	0	0	0	0	0	0	0	0	0	0	0	0	0	0	0	0	0	0	0	0	0	0	0	0	0	0	0	0	0	0	0	0	0	0.000235003	0	0.000120308	0	0	0	0
391	ASV_391	Bacteria	Proteobacteria	Gammaproteobacteria	Pasteurellales	Pasteurellaceae	Haemophilus	g_Haemophilus	0	0	0.000545746	0	0	0	0	0	0	0	0	0	0	0	0	0	0	0	0	0	0	0	0	0	0	0	0	0	0	0	0	0	0	0	0	0	0	0	0	0	0
392	ASV_392	Bacteria	Actinobacteriota	Actinobacteria	Actinomycetales	Actinomycetaceae	Actinomyces	g_Actinomyces	0	0	0	0	0	0	0	0	0	0	0	0	0	0.000442202	0	0	0	0	0	0	0	0	0	0	0	0	0	0	0	0	0	0	0	0	0	0	0	0	0	0	0
393	ASV_393	Bacteria	Bacteroidota	Bacteroidia	Bacteroidales	Prevotellaceae	Prevotella	g_Prevotella	0	0	0	0	0	0	0	0	0	0	0	0	0	0	0	0	0	0	0	0	0	0.000488108	0	0	0	0	0	0	0	0	0	0	0	0	0	0	0	0	0	0	0
394	ASV_394	Bacteria	Bacteroidota	Bacteroidia	Flavobacteriales	Flavobacteriaceae	Capnocytophaga	g_Capnocytophaga	0	0	0	0	0	0	0	0	0	0	0	0	0	0	0	0	0	0	0	0	0	0	0	0	0	0	0	0	0	0	0	0	0	0.000546255	0	0	0	0	0	0	0
395	ASV_395	Bacteria	Deinococcota	Deinococci	Deinococcales	Deinococcaceae	Deinococcus	g_Deinococcus	0	0	0	0	0	0	0	0	0	0	0	0	0	0	0	0	0	0	0	0	0	0	0	0	0	0	0	0	0	0	0	0	0	0	0	0.000430456	0	0	0	0	0
396	ASV_396	Bacteria	Actinobacteriota	Actinobacteria	Actinomycetales	Actinomycetaceae	Actinomyces	naeslundii	0	0	0	0	0	0	0	0	0	0	0	0	0	0	0	0	0	0	0	0	0	0	0	0	0	0	0	0	0	0	0	0	0	0	0	0.000430456	0	0	0	0	0
397	ASV_397	Bacteria	Actinobacteriota	Actinobacteria	Corynebacteriales	Corynebacteriaceae	Corynebacterium	g_Corynebacterium	0	0	0	0	0	0	0.000333407	0	0	0	0	0	0	0	0	0	0	0	0	0	0	0	0	0	0	0	0	0	0	0	0	0	0.000220799	0	0	0	0	0	0	0	0
398	ASV_398	Bacteria	Proteobacteria	Gammaproteobacteria	Thiotrichales	Thiotrichaceae	f_Thiotrichaceae	f_Thiotrichaceae	0	0	0	0	0	0	0	0	0	0	0	0	0	0	0	0	0	0	0	0	0	0	0	0	0	0	0	0	0	0	0	0	0	0	0	0.000405135	0	0	0	0	0
399	ASV_399	Bacteria	Firmicutes	Clostridia	Peptostreptococcales-Tissierellales	Anaerovoracaceae	f_Anaerovoracaceae	f_Anaerovoracaceae	0	0	0	0	0	0	0	0.000204432	5.20156e-05	0.000231649	0	0	0	0	0	0	0	0	0	0	0	0	0	0	0	0	0	0	0	0	0	0	0	0	0	0	0	0	0	0	0
400	ASV_400	Bacteria	Firmicutes	Negativicutes	Veillonellales-Selenomonadales	Veillonellaceae	Veillonella	g_Veillonella	0	0	0	0	0	0	0	0	0	0.000434342	0	0	0	0	0	0	0	0	0	0	0	0	0	0	0	0	0	0	0	0	0	0	0	0	0	0	0	0	0	0	0
401	ASV_401	Bacteria	Firmicutes	Clostridia	Lachnospirales	Lachnospiraceae	Oribacterium	parvum	0	0	0	0	0	0	0	0	0	0.000202693	0	0	0	0	0	0	0	0	0	0	0	0	0	0	0	0	0	0	0	0	0	0.000111474	0	0	0.000106819	0	0	0	0	0	0
402	ASV_402	Bacteria	Bacteroidota	Bacteroidia	Flavobacteriales	Weeksellaceae	Bergeyella	g_Bergeyella	0	0	0	0	0	0	0	0	0	0	0	8.13824e-05	0	0	0	0	0	0.000447995	0	0	0	0	0	0	0	0	0	0	0	0	0	0	0	0	0	0	0	0	0	0	0
403	ASV_403	Bacteria	Actinobacteriota	Actinobacteria	Actinomycetales	Actinomycetaceae	Actinomyces	g_Actinomyces	0	0	0	0	0	0	0	0	0	0	0	0	0	0.000390178	0	0	0	0	0	0	0	0	0	0	0	0	0	0	0	0	0	0	0	0	0	0	0	0	0	0	0
404	ASV_404	Bacteria	Proteobacteria	Gammaproteobacteria	Enterobacterales	Enterobacteriaceae	Klebsiella	pneumoniae	0	0	0	0	0	0	0	0	0	0	0	0	0	0	0	0	0	0	0	0	0	0	0	0	0	0.000434179	0	0	0	0	0	0	0	0	0	0	0	0	0	0	0
405	ASV_405	Bacteria	Fusobacteriota	Fusobacteriia	Fusobacteriales	Fusobacteriaceae	Fusobacterium	g_Fusobacterium	0	0	0	0	0	0	0	0	0	0	0	0	0	0	0	0	0	0	0	0	0	0	0	0	0	0	0	0	0.000520165	0	0	0	0	0	0	0	0	0	0	0	0
407	ASV_407	Bacteria	Patescibacteria	Saccharimonadia	Saccharimonadales	Saccharimonadaceae	f_Saccharimonadaceae	f_Saccharimonadaceae	0	0	0	0	0	0	0.000148181	0.000408864	0	0	0	0	0	0	0	0	0	0	0	0	0	0	0	0	0	0	0	0	0	0	0	0	0	0	0	0	0	0	0	0	0
408	ASV_408	Bacteria	Proteobacteria	Gammaproteobacteria	Burkholderiales	Neisseriaceae	Kingella	g_Kingella	0	0	0	0	0	0	0	0	0	0	0	0.000379785	0	0	0	0	0	0	0	0	0	0	0	0	0	0	0	0	0	0	0	0	0	0	0	0	0	0	0	0	0
409	ASV_409	Bacteria	Patescibacteria	Gracilibacteria	c_Gracilibacteria	c_Gracilibacteria	c_Gracilibacteria	c_Gracilibacteria	0	0	0	0	0	0	0	0	0	0	0	0	0	0.000182083	0	0	0	0	0	0	0	0	0	0	0	0	0	0	0.000242744	0	0	0	0	0	0	0	0	0	0	0	0
410	ASV_410	Bacteria	Proteobacteria	Gammaproteobacteria	Enterobacterales	Enterobacteriaceae	Enterobacter	g_Enterobacter	0	0.000491903	0	0	0	0	0	0	0	0	0	0	0	0	0	0	0	0	0	0	0	0	0	0	0	0	0	0	0	0	0	0	0	0	0	0	0	0	0	0	0
411	ASV_411	Bacteria	Actinobacteriota	Actinobacteria	Corynebacteriales	Corynebacteriaceae	Corynebacterium	g_Corynebacterium	0	0	0	0	0	0	0	0	0	0.000115825	0	0	0	0	0	0	0	0	0	0	0	0.00013312	0	0	0	0	0	0	0	0	0	0	0	0	0	0	0	0	0	0	0
412	ASV_412	Bacteria	Firmicutes	Bacilli	Lactobacillales	Streptococcaceae	Streptococcus	g_Streptococcus	0	0	0	0	0	0	0	0	0	0	0	0	0	0	0	0	0.000441441	0	0	0	0	0	0	0	0	0	0	0	0	0	0	0	0	0	0	0	0	0	0	0	0
413	ASV_413	Bacteria	Actinobacteriota	Actinobacteria	Actinomycetales	Actinomycetaceae	Actinomyces	g_Actinomyces	0	0	0	0	0	0	0	0	0	0	0	0	0	0	0	0	0	0	0	0	0	0.000576855	0	0	0	0	0	0	0	0	0	0	0	0	0	0	0	0	0	0	0
414	ASV_414	Bacteria	Fusobacteriota	Fusobacteriia	Fusobacteriales	Fusobacteriaceae	Fusobacterium	g_Fusobacterium	0	0	0	0	0	0	0	0	0	0	0	0	0	0	0	0	0	0	0	0	0	0	0	0	0	0	0	0	0	0	0.00037902	0	0	0	0	0	0	0	0	0	0
415	ASV_415	Bacteria	Fusobacteriota	Fusobacteriia	Fusobacteriales	Leptotrichiaceae	Leptotrichia	g_Leptotrichia	0	0	0	0	0	0	0	0	0	0	0	0	0	0	0	0	0	0	0	0	0	0	0	0	0	0	0	0	0	0	0	0	0	0	0.00027773	0	0	0	0	0	0
416	ASV_416	Bacteria	Proteobacteria	Gammaproteobacteria	Burkholderiales	Comamonadaceae	Curvibacter	gracilis	0	0	0	0	0	0	0	0	0	0	0	0	0	0	0	0	0	0	0	0	0	0	0	0	0	0	0	0	0	0	0	0	0	0	0.00027773	0	0	0	0	0	0
417	ASV_417	Bacteria	Firmicutes	Bacilli	Lactobacillales	Carnobacteriaceae	Granulicatella	g_Granulicatella	0	0	0	0	0	0	0	0	0	0	0	0	0	0	0	0	0	0	0	0	0	0	0	0	0	0	0	0	0	0	0	0	0	0	0	0	0	0	0	0	0
419	ASV_419	Bacteria	Firmicutes	Negativicutes	Veillonellales-Selenomonadales	Selenomonadaceae	Selenomonas	g_Selenomonas	0	0	0	0	0	0	0.000185226	0	0	0	0	0	0	0	0	0	0	0	0	0	0	0	0	0	0	0	0	0	0	0	0	0	0	0	0	0	0	0	0	0	0
420	ASV_420	Bacteria	Bacteroidota	Bacteroidia	Bacteroidales	Porphyromonadaceae	Porphyromonas	g_Porphyromonas	0	0	0	0	0	0	0	0	0.000312094	0	0	0	0	0	0	0	0	0	0	0	0	0	0	0	0	0	0	0	0	0	0	0	0	0	0	0	0	0	0	0	0
421	ASV_421	Bacteria	Fusobacteriota	Fusobacteriia	Fusobacteriales	Leptotrichiaceae	Leptotrichia	goodfellowii	0	0	0	0	0	0	0	0	0	0	0	0	0	0	0	0	0	0.000223998	0	0	0	0	0	0	0	0	0	0	0.000104033	0	0	0	0	0	0	0	0	0	0	0	0
422	ASV_422	Bacteria	Bacteroidota	Bacteroidia	Bacteroidales	Porphyromonadaceae	Porphyromonas	g_Porphyromonas	0	0	0	0	0	0	0	0	0	0	0	0	0	0	0	0	0	0	0.000632478	0	0	0	0	0	0	0	0	0	0	0	0	0	0	0	0	0	0	0	0	0	0
423	ASV_423	Bacteria	Firmicutes	Bacilli	Lactobacillales	Streptococcaceae	Streptococcus	g_Streptococcus	0	0	0	0	0	0	0	0	0	0	0	0	0	0	0	0	0	0	0	0	0.00249792	0	0	0	0	0	0	0	0	0	0	0	0	0	0	0	0	0	0	0	0
424	ASV_424	Bacteria	Actinobacteriota	Actinobacteria	Actinomycetales	Actinomycetaceae	Actinomyces	g_Actinomyces	0	0	0	0	0	0	0	0	0	0	0	0	0	0	0	0	0	0	0	0	0	0	0	0	0	0.000202617	0	0	0	0	0	0	0	0	0	0	0	0	0	0.000165695	0
425	ASV_425	Bacteria	Proteobacteria	Gammaproteobacteria	Pasteurellales	Pasteurellaceae	Aggregatibacter	g_Aggregatibacter	0	0	0	0	0	0	0	0	0	0	0	0	0	0	0	0	0	0	0	0	0	0	0	0	0	0	0.000328317	0	0	0	0	0	0	0	0	0	0	0	0	0	0
426	ASV_426	Bacteria	Proteobacteria	Gammaproteobacteria	Pseudomonadales	Pseudomonadaceae	Pseudomonas	g_Pseudomonas	0	0	0	0	0	0	0	0	0	0	0	0	0	0	0	0	0	0	0	0	0	0	0	0	0	0	0	0	6.93553e-05	0	8.74661e-05	0	0	0	8.54555e-05	0	0.000120308	0	0	0	0
427	ASV_427	Bacteria	Patescibacteria	Saccharimonadia	Saccharimonadales	o_Saccharimonadales	o_Saccharimonadales	o_Saccharimonadales	0	0	0	0	0	0	0	0	0	0	0	0	0	0	0	0	0	0	0	0	0	0	0	0	0	0	0	0	0	0	0	0.000445898	0	0	0	0	0	0	0	0	0
428	ASV_428	Bacteria	Firmicutes	Negativicutes	Veillonellales-Selenomonadales	Selenomonadaceae	Selenomonas	g_Selenomonas	0	0	0	0	0	0	0	0	0	0	0	0	0	0	0	0	0	0	0	0	0	0	0	0	0	0	0	0	0	0	0	0	0	0.000385592	0	0	0	0	0	0	0
429	ASV_429	Bacteria	Firmicutes	Bacilli	Bacillales	Bacillaceae	Anaerobacillus	g_Anaerobacillus	0	0	0	0	0	0	0	0	0	0	0	0	0	0	0	0	0	0	0	0	0	0	0	0	0	0	0	0	0	0	0	0	0	0	0	0.000303851	0	0	0	0	0
430	ASV_430	Bacteria	Actinobacteriota	Actinobacteria	Actinomycetales	Actinomycetaceae	Actinomyces	g_Actinomyces	0	0	0	0	0	0	0	0	0	0	0	0	0	0	0	0	0	0	0	0	0	0	0	0	0	0	0	0	0	0	0	0	0	0	0	0	0	0	0	0.000397667	0
431	ASV_431	Bacteria	Patescibacteria	Saccharimonadia	Saccharimonadales	o_Saccharimonadales	o_Saccharimonadales	o_Saccharimonadales	0	0	0	0	0	0	0	0	0	0	0	0	0	0	0	0	0	0	0	0	0	0	0	0	0	0	0	0	0	0	0	0	0	0	0	0	0	0	0	0	0
432	ASV_432	Bacteria	Proteobacteria	Gammaproteobacteria	Enterobacterales	Enterobacteriaceae	Enterobacter	g_Enterobacter	0	0.000416225	0	0	0	0	0	0	0	0	0	0	0	0	0	0	0	0	0	0	0	0	0	0	0	0	0	0	0	0	0	0	0	0	0	0	0	0	0	0	0
433	ASV_433	Bacteria	Firmicutes	Bacilli	Lactobacillales	Streptococcaceae	f_Streptococcaceae	f_Streptococcaceae	0	0	0.00035313	0	0	0	0	0	0	0	0	0	0	0	0	0	0	0	0	0	0	0	0	0	0	0	0	0	0	0	0	0	0	0	0	0	0	0	0	0	0
434	ASV_434	Bacteria	Bacteroidota	Bacteroidia	Bacteroidales	Porphyromonadaceae	Porphyromonas	g_Porphyromonas	0	0	0	0	0	0	0	0	0.000286086	0	0	0	0	0	0	0	0	0	0	0	0	0	0	0	0	0	0	0	0	0	0	0	0	0	0	0	0	0	0	0	0
435	ASV_435	Bacteria	Proteobacteria	Gammaproteobacteria	Pasteurellales	Pasteurellaceae	Haemophilus	haemolyticus	0	0	0	0	0	0	0	0	0	0	0.000305259	0	0	0	0	0	0	0	0	0	0	0	0	0	0	0	0	0	0	0	0	0	0	0	0	0	0	0	0	0	0
436	ASV_436	Bacteria	Campilobacterota	Campylobacteria	Campylobacterales	Campylobacteraceae	Campylobacter	gracilis	0	0	0	0	0	0	0	0	0	0	0	0	0	0	0	0	0	0	0.000105413	0	0	0	0	0	0	0	0	0	0.000173388	0	0	0.000148633	0	0	0	0	0	0	0	0	0
437	ASV_437	Bacteria	Actinobacteriota	Actinobacteria	Corynebacteriales	Corynebacteriaceae	Corynebacterium	g_Corynebacterium	0	0	0	0	0	0	0	0	0	0	0	0	0	0	0	0	0	0	0	0.000191183	0	0	0	0	0	0	0	0	0	0	0	0	0	0	0	0	0	0	0	0.000198834	0
438	ASV_438	Bacteria	Fusobacteriota	Fusobacteriia	Fusobacteriales	Leptotrichiaceae	Leptotrichia	g_Leptotrichia	0	0	0	0	0	0	0	0	0	0	0	0	0	0	0	0	0	0	0	0.00011471	0	0	0	0	0	0	0	0	0	0	0	0	0	0	0	0	0	0.000266871	0	0	0
439	ASV_439	Bacteria	Proteobacteria	Gammaproteobacteria	Burkholderiales	Neisseriaceae	Kingella	g_Kingella	0	0	0	0	0	0	0	0	0	0	0	0	0	0	0	0	0	0	0	0	0	0	0	0	0	0	0	0	0	0	0	0	0.000220799	0.000128531	0	0	0	0	0	0	0
440	ASV_440	Bacteria	Proteobacteria	Gammaproteobacteria	Oceanospirillales	Halomonadaceae	Halomonas	g_Halomonas	0	0	0	0	0	0	0	0	0	0	0	0	0	0	0	0	0	0	0	0	0	0	0	0	0	0	0	0	0	0	0	0	0	0	0.000235003	0	0	0	0	0	0
441	ASV_441	Bacteria	Actinobacteriota	Actinobacteria	Actinomycetales	Actinomycetaceae	Actinomyces	g_Actinomyces	0	0	0	0	0	0	0	0	0	0	0	0	0	0	0	0	0	0	0	0	0	0	0	0	0	0	0	0	0	0	0	0	0	0	0	0	0	0	0.000334326	0	0
442	ASV_442	Bacteria	Bacteroidota	Bacteroidia	Bacteroidales	Prevotellaceae	Prevotella	histicola	0	0	0	0	0	0	0	0	0	0	0	0	0	0	0	0	0	0	0	0	0	0	0	0	0	0	0	0	0	0	0	0	0	0	0	0	0	0	0	0	0
443	ASV_443	Bacteria	Firmicutes	Negativicutes	Veillonellales-Selenomonadales	Selenomonadaceae	Selenomonas	g_Selenomonas	0	0	0	0	0	0	0	0	0	0	0	0	0	0	0	0	0	0	0	0	0	0	0	0	0	0	0	0	0	0	0	0	0	0	0	0	0	0	0	0	0
444	ASV_444	Bacteria	Actinobacteriota	Actinobacteria	Actinomycetales	Actinomycetaceae	Actinomyces	g_Actinomyces	0	0	0	0	0	0	0	0	0	0	0	0	0	0	0	0	0	0	0	0	0	0	0	0	0	0	0	0	0	0	0	0	0	0	0	0	0	0	0	0	0
447	ASV_447	Bacteria	Proteobacteria	Gammaproteobacteria	Pasteurellales	Pasteurellaceae	f_Pasteurellaceae	f_Pasteurellaceae	0	0.000378387	0	0	0	0	0	0	0	0	0	0	0	0	0	0	0	0	0	0	0	0	0	0	0	0	0	0	0	0	0	0	0	0	0	0	0	0	0	0	0
448	ASV_448	Bacteria	Bacteroidota	Bacteroidia	Flavobacteriales	Flavobacteriaceae	Capnocytophaga	haemolytica	0	0	0	0	0	0	0	0.000286205	0	0	0	0	0	0	0	0	0	0	0	0	0	0	0	0	0	0	0	0	0	0	0	0	0	0	0	0	0	0	0	0	0
449	ASV_449	Bacteria	Bacteroidota	Bacteroidia	Bacteroidales	Porphyromonadaceae	Porphyromonas	g_Porphyromonas	0	0	0	0	0	0	0	0	0.000260078	0	0	0	0	0	0	0	0	0	0	0	0	0	0	0	0	0	0	0	0	0	0	0	0	0	0	0	0	0	0	0	0
450	ASV_450	Bacteria	Patescibacteria	Saccharimonadia	Saccharimonadales	Saccharimonadaceae	Candidatus_Saccharimonas	g_Candidatus_Saccharimonas	0	0	0	0	0	0	0	0	0	0	0	0	0	0.000260119	0	0	0	0	0	0	0	0	0	0	0	0	0	0	0	0	0	0	0	0	0	0	0	0	0	0	0
451	ASV_451	Bacteria	Fusobacteriota	Fusobacteriia	Fusobacteriales	Leptotrichiaceae	Leptotrichia	hofstadii	0	0	0	0	0	0	0	0	0	0	0	0	0	0.000260119	0	0	0	0	0	0	0	0	0	0	0	0	0	0	0	0	0	0	0	0	0	0	0	0	0	0	0
452	ASV_452	Bacteria	Bacteroidota	Bacteroidia	Bacteroidales	Prevotellaceae	Prevotella	g_Prevotella	0	0	0	0	0	0	0	0	0	0	0	0	0	0	0	0	0	0	0	0	0	0.000443734	0	0	0	0	0	0	0	0	0	0	0	0	0	0	0	0	0	0	0
453	ASV_453	Bacteria	Proteobacteria	Gammaproteobacteria	Burkholderiales	Neisseriaceae	Neisseria	g_Neisseria	0	0	0	0	0	0	0	0	0	0	0	0	0	0	0	0	0	0	0	0	0	0	0	0	0	0	2.73598e-05	0	0	0	0	0	0.000126171	0	6.40916e-05	0	0	0	0	6.62778e-05	0
454	ASV_454	Bacteria	Firmicutes	Bacilli	Staphylococcales	Staphylococcaceae	Staphylococcus	g_Staphylococcus	0	0	0	0	0	0	0	0	0	0	0	0	0	0	0	0	0	0	0	0	0	0	0	0	0	0	0	0	0	0	0	0	0	0	0	0.000253209	0	0	0	0	0
456	ASV_456	Bacteria	Bacteroidota	Bacteroidia	Flavobacteriales	Flavobacteriaceae	Capnocytophaga	g_Capnocytophaga	0	0	0	0	0	0	0	0	0	0	0	0	0.000278914	0	0	0	0	0	0	0	0	0	0	0	0	0	0	0	0	0	0	0	0	0	0	0	0	0	0	0	0
457	ASV_457	Bacteria	Bacteroidota	Bacteroidia	Bacteroidales	Prevotellaceae	Prevotella	g_Prevotella	0	0	0	0	0	0	0	0	0	0	0	0	0	0.000234107	0	0	0	0	0	0	0	0	0	0	0	0	0	0	0	0	0	0	0	0	0	0	0	0	0	0	0
458	ASV_458	Bacteria	Bacteroidota	Bacteroidia	Flavobacteriales	Weeksellaceae	Bergeyella	g_Bergeyella	0	0	0	0	0	0	0	0	0	0	0	0	0	0	0	0	0	0.000335996	0	0	0	0	0	0	0	0	0	0	0	0	0	0	0	0	0	0	0	0	0	0	0
459	ASV_459	Bacteria	Firmicutes	Clostridia	Clostridia_UCG-014	o_Clostridia_UCG-014	o_Clostridia_UCG-014	o_Clostridia_UCG-014	0	0	0	0	0	0	0	0	0	0	0	0	0	0	0	0	0	0	0	0	0	0	0	0	0	0	0	0	0	0	0	0	0	0	0	0.000227888	0	0	0	0	0
460	ASV_460	Bacteria	Bacteroidota	Bacteroidia	Bacteroidales	Prevotellaceae	Alloprevotella	g_Alloprevotella	0	0	0	0	0	0	0	0	0	0	0	0	0	0	0	0	0	0	0	0	0	0	0	0	0	0	0	0	0	0	0	0	0	0	0	0	0	0.00030023	0	0	0
461	ASV_461	Bacteria	Patescibacteria	Saccharimonadia	Saccharimonadales	o_Saccharimonadales	o_Saccharimonadales	o_Saccharimonadales	0	0	0	0	0	0	0	0	0	0.000231649	0	0	0	0	0	0	0	0	0	0	0	0	0	0	0	0	0	0	0	0	0	0	0	0	0	0	0	0	0	0	0
462	ASV_462	Bacteria	Firmicutes	Negativicutes	Veillonellales-Selenomonadales	Selenomonadaceae	Selenomonas	g_Selenomonas	0	0	0	0	0	0	0	0	0	0	0	0	0	0	5.62525e-05	0	0	0	0	0	0	0	0	0	0	0	0	0	0	0.000179969	0	0	0	0	0	0	0	0	0	0	0
463	ASV_463	Bacteria	Actinobacteriota	Actinobacteria	Actinomycetales	Actinomycetaceae	Actinomyces	g_Actinomyces	0	0	0	0	0	0	0	0	0	0	0	0	0	0	0	0	0	0	0	0	0	0.000354988	0	0	0	0	0	0	0	0	0	0	0	0	0	0	0	0	0	0	0
464	ASV_464	Bacteria	Fusobacteriota	Fusobacteriia	Fusobacteriales	Leptotrichiaceae	Leptotrichia	g_Leptotrichia	0	0	0	0	0	0	0	0	0	0	0	0	0	0	0	0	0	0	0	0	0	0	0.00029092	0	0	0	0	0	0	0	0	0	0	0	0	0	0	0	0	0	0
465	ASV_465	Bacteria	Firmicutes	Bacilli	Staphylococcales	Staphylococcaceae	Staphylococcus	g_Staphylococcus	0	0	0	0	0	0	0	0	0	0	0	0	0	0	0	0	0	0	0	0	0	0	0	0	0	0	0	0	0	0	5.83107e-05	0	0	0	4.27277e-05	0	0	0	0	0.000132556	0
466	ASV_466	Bacteria	Proteobacteria	Alphaproteobacteria	Rhizobiales	Beijerinckiaceae	Methylobacterium-Methylorubrum	g_Methylobacterium-Methylorubrum	0	0	0	0	0	0	0	0	0	0	0	0	0	0	0	0	0	0	0	0	0	0	0	0	0	0	0	0	0	0	0	0	0	0	0.000170911	0	0	0	0	0	0
467	ASV_467	Bacteria	Firmicutes	Bacilli	Bacillales	Bacillaceae	Anaerobacillus	g_Anaerobacillus	0	0	0	0	0	0	0	0	0	0	0	0	0	0	0	0	0	0	0	0	0	0	0	0	0	0	0	0	0	0	0	0	0	0	0	0.000202568	0	0	0	0	0
468	ASV_468	Bacteria	Proteobacteria	Gammaproteobacteria	Thiotrichales	Thiotrichaceae	f_Thiotrichaceae	f_Thiotrichaceae	0	0	0	0	0	0	0	0	0	0	0	0	0	0	0	0	0	0	0	0	0	0	0	0	0	0	0	0	0	0	0	0	0	0	0	0.000202568	0	0	0	0	0
469	ASV_469	Bacteria	Firmicutes	Clostridia	Lachnospirales	Lachnospiraceae	Catonella	g_Catonella	0	0	0	0	0	0	0	0	0	0	0	0	0	0	0	0	0	0	0	0	0	0	0	0	0	0	0	0	0	0	0	0	0	0	0	0	0	0	0	0	0
470	ASV_470	Bacteria	Firmicutes	Bacilli	Staphylococcales	Staphylococcaceae	Staphylococcus	epidermidis	0	0	0	0	0	0	0	0	0	0	0	0	0	0	0	0	0	0	0	0	0	0	0	0	0	0	0	0	0	0	0	0	0	0	0	0	0	0	0	0	0
471	ASV_471	Bacteria	Proteobacteria	Gammaproteobacteria	Pseudomonadales	Moraxellaceae	Acinetobacter	g_Acinetobacter	0	0	0	0	0	0	0	0	0	0	0	0	0	0	0	0	0	0	0	0	0	0	0	0	0	0	0	0	0	0	0	0	0	0	0	0	0	0	0	0	0
472	ASV_472	Bacteria	Fusobacteriota	Fusobacteriia	Fusobacteriales	Leptotrichiaceae	Leptotrichia	wadei	0	0	0	0	0	0	0	0	0	0.000202693	0	0	0	0	0	0	0	0	0	0	0	0	0	0	0	0	0	0	0	0	0	0	0	0	0	0	0	0	0	0	0
473	ASV_473	Bacteria	Patescibacteria	Saccharimonadia	Saccharimonadales	Saccharimonadaceae	Candidatus_Saccharimonas	g_Candidatus_Saccharimonas	0	0	0	0	0	0	0	0	0	0.000115825	0	0	0	0	0	0	0	0	0	0	0	0	0	0	0	0	0	0	0	0	0	0	0	0	0	0	0	0	0	0	0
474	ASV_474	Bacteria	Patescibacteria	Saccharimonadia	Saccharimonadales	o_Saccharimonadales	o_Saccharimonadales	o_Saccharimonadales	0	0	0	0	0	0	0	0	0	0	0	0	0	0.000182083	0	0	0	0	0	0	0	0	0	0	0	0	0	0	0	0	0	0	0	0	0	0	0	0	0	0	0
475	ASV_475	Bacteria	Fusobacteriota	Fusobacteriia	Fusobacteriales	Fusobacteriaceae	Fusobacterium	g_Fusobacterium	0	0	0	0	0	0	0	0	0	0	0	0	0	0.000182083	0	0	0	0	0	0	0	0	0	0	0	0	0	0	0	0	0	0	0	0	0	0	0	0	0	0	0
476	ASV_476	Bacteria	Firmicutes	Negativicutes	Veillonellales-Selenomonadales	Selenomonadaceae	f_Selenomonadaceae	f_Selenomonadaceae	0	0	0	0	0	0	0	0	0	0	0	0	0	0	0	0	0	0	0	0	0	0.000310614	0	0	0	0	0	0	0	0	0	0	0	0	0	0	0	0	0	0	0
477	ASV_477	Bacteria	Campilobacterota	Campylobacteria	Campylobacterales	Campylobacteraceae	Campylobacter	g_Campylobacter	0	0	0	0	0	0	0	0	0	0	0	0	0	0	0	0	0	0	0	0	0	0.000310614	0	0	0	0	0	0	0	0	0	0	0	0	0	0	0	0	0	0	0
478	ASV_478	Bacteria	Proteobacteria	Gammaproteobacteria	Pasteurellales	Pasteurellaceae	Aggregatibacter	g_Aggregatibacter	0	0	0	0	0	0	0	0	0	0	0	0	0	0	0	0	0	0	0	0	0	0	0	0	0	0	0.000191518	0	0	0	0	0	0	0	0	0	0	0	0	0	0
479	ASV_479	Bacteria	Firmicutes	Bacilli	Bacillales	Bacillaceae	Bacillus	g_Bacillus	0	0	0	0	0	0	0	0	0	0	0	0	0	0	0	0	0	0	0	0	0	0	0	0	0	0	0	0	0	0	0	0	0	0	0.000149547	0	0	0	0	0	0
480	ASV_480	Bacteria	Proteobacteria	Gammaproteobacteria	Burkholderiales	Neisseriaceae	Conchiformibius	g_Conchiformibius	0	0	0	0	0	0	0	0	0	0	0	0	0	0	0	0	0	0	0	0	0	0	0	0	0	0	0	0	0	0	0	0	0	0	0	0	0	0.000233512	0	0	0
481	ASV_481	Bacteria	Bacteroidota	Bacteroidia	Bacteroidales	Prevotellaceae	Alloprevotella	g_Alloprevotella	0	0	0	0	0	0	0	0	0	0	0	0	0	0	0	0	0	0	0	0	0	0	0	0	0	0	0	0	0	0	0	0	0	0	0	0	0	0	0.000212753	0	0
482	ASV_482	Bacteria	Proteobacteria	Alphaproteobacteria	Sphingomonadales	Sphingomonadaceae	Sphingomonas	g_Sphingomonas	0	0	0	0	0	0	0	0	0	0	0	0	0	0	0	0	0	0	0	0	0	0	0	0	0	0	0	0	0	0	0	0	0	0	0	0	0	0	0	0	0
483	ASV_483	Bacteria	Firmicutes	Negativicutes	Veillonellales-Selenomonadales	Selenomonadaceae	Centipeda	g_Centipeda	0	0	0	0	0	0	0	0.000245319	0	0	0	0	0	0	0	0	0	0	0	0	0	0	0	0	0	0	0	0	0	0	0	0	0	0	0	0	0	0	0	0	0
484	ASV_484	Bacteria	Spirochaetota	Spirochaetia	Spirochaetales	Spirochaetaceae	Treponema	lecithinolyticum	0	0	0	0	0	0	0	0.000245319	0	0	0	0	0	0	0	0	0	0	0	0	0	0	0	0	0	0	0	0	0	0	0	0	0	0	0	0	0	0	0	0	0
485	ASV_485	Bacteria	Firmicutes	Negativicutes	Veillonellales-Selenomonadales	Selenomonadaceae	Selenomonas	g_Selenomonas	0	0	0	0	0	0	0	0.000245319	0	0	0	0	0	0	0	0	0	0	0	0	0	0	0	0	0	0	0	0	0	0	0	0	0	0	0	0	0	0	0	0	0
486	ASV_486	Bacteria	Bacteroidota	Bacteroidia	Bacteroidales	Tannerellaceae	Tannerella	forsythia	0	0	0	0	0	0	0	0.000163546	0	0	0	0	0	0	0	0	0	0	0	0	0	0	0	0	0	0	0	0	0	0	5.83107e-05	0	0	0	0	0	0	0	0	0	0
487	ASV_487	Bacteria	Proteobacteria	Gammaproteobacteria	Pasteurellales	Pasteurellaceae	Aggregatibacter	g_Aggregatibacter	0	0	0	0	0	0	0	0	0	0	0.000166505	0	0	0	0	0	0	0	0	0	0	0	0	0	0	0	0	0	0	0	0	0	0	0	0	0	0	0	0	0	0
488	ASV_488	Bacteria	Firmicutes	Negativicutes	Veillonellales-Selenomonadales	Veillonellaceae	Veillonella	g_Veillonella	0	0	0	0	0	0	0	0	0	0	0	0	0	0.000156071	0	0	0	0	0	0	0	0	0	0	0	0	0	0	0	0	0	0	0	0	0	0	0	0	0	0	0
489	ASV_489	Bacteria	Proteobacteria	Gammaproteobacteria	Burkholderiales	Neisseriaceae	Neisseria	g_Neisseria	0	0	0	0	0	0	0	0	0	0	0	0	0	0.000156071	0	0	0	0	0	0	0	0	0	0	0	0	0	0	0	0	0	0	0	0	0	0	0	0	0	0	0
490	ASV_490	Bacteria	Firmicutes	Clostridia	Peptostreptococcales-Tissierellales	Anaerovoracaceae	Mogibacterium	g_Mogibacterium	0	0	0	0	0	0	0	0	0	0	0	0	0	0	0	0	0	7.46659e-05	0	0	0	0	0	0	0	0	0	0	0	0	0	0.000148633	0	0	0	0	0	0	0	0	0
491	ASV_491	Bacteria	Proteobacteria	Gammaproteobacteria	Burkholderiales	Neisseriaceae	f_Neisseriaceae	f_Neisseriaceae	0	0	0	0	0	0	0	0	0	0	0	0	0	0	0	0	0	0	0	7.64731e-05	0	0	0	0	0	0	0	0	0	0	0	0	0	0	0	0	0	0	0	0.000132556	0
492	ASV_492	Bacteria	Firmicutes	Clostridia	Clostridia_UCG-014	o_Clostridia_UCG-014	o_Clostridia_UCG-014	o_Clostridia_UCG-014	0	0	0	0	0	0	0	0	0	0	0	0	0	0	0	0	0	0	0	0	0	0.000266241	0	0	0	0	0	0	0	0	0	0	0	0	0	0	0	0	0	0	0
493	ASV_493	Bacteria	Firmicutes	Negativicutes	Veillonellales-Selenomonadales	Selenomonadaceae	Selenomonas	g_Selenomonas	0	0	0	0	0	0	0	0	0	0	0	0	0	0	0	0	0	0	0	0	0	0.000266241	0	0	0	0	0	0	0	0	0	0	0	0	0	0	0	0	0	0	0
494	ASV_494	Bacteria	Firmicutes	Bacilli	Lactobacillales	Streptococcaceae	Streptococcus	g_Streptococcus	0	0	0	0	0	0	0	0	0	0	0	0	0	0	0	0	0	0	0	0	0	0	0	0	0	0	0	0	0	0	0	0.000222949	0	0	0	0	0	0	0	0	0
495	ASV_495	Bacteria	Bacteroidota	Bacteroidia	Flavobacteriales	Flavobacteriaceae	Capnocytophaga	g_Capnocytophaga	0	0	0	0	0	0	0	0	0	0	0	0	0	0	0	0	0	0	0	0	0	0	0	0	0	0	0	0	0	0	0	0.000222949	0	0	0	0	0	0	0	0	0
496	ASV_496	Bacteria	Bacteroidota	Bacteroidia	Bacteroidales	Marinilabiliaceae	f_Marinilabiliaceae	f_Marinilabiliaceae	0	0	0	0	0	0	0	0	0	0	0	0	0	0	0	0	0	0	0	0	0	0	0	0	0	0	0	0	0	0	0	0	0	0	0.000128183	0	0	0	0	0	0
497	ASV_497	Bacteria	Actinobacteriota	Actinobacteria	Corynebacteriales	Corynebacteriaceae	Corynebacterium	g_Corynebacterium	0	0	0	0	0	0	0	0	0	0	0	0	0	0	0	0	0	0	0	0	0	0	0	0	0	0	0	0	0	0	0	0	0	0	0	0.000151926	0	0	0	0	0
498	ASV_498	Bacteria	Firmicutes	Clostridia	Clostridia_UCG-014	o_Clostridia_UCG-014	o_Clostridia_UCG-014	o_Clostridia_UCG-014	0	0	0	0	0	0	0	0	0	0	0	0	0	0	0	0	0	0	0	0	0	0	0	0	0	0	0	0	0	0	0	0	0	0	0	0.000151926	0	0	0	0	0
499	ASV_499	Bacteria	Actinobacteriota	Actinobacteria	Propionibacteriales	Nocardioidaceae	Nocardioides	g_Nocardioides	0	0	0	0	0	0	0	0	0	0	0	0	0	0	0	0	0	0	0	0	0	0	0	0	0	0	0	0	0	0	0	0	0	0	0	0.000151926	0	0	0	0	0
500	ASV_500	Bacteria	Campilobacterota	Campylobacteria	Campylobacterales	Campylobacteraceae	Campylobacter	g_Campylobacter	0	0	0	0	0	0	0	0	0	0	0	0	0	0	0	0	0	0	0	0	0	0	0	0	0	0	0	0	0	0	0	0	0	0	0	0	0	0.000200153	0	0	0
501	ASV_501	Bacteria	Proteobacteria	Gammaproteobacteria	Pseudomonadales	Moraxellaceae	Enhydrobacter	g_Enhydrobacter	0	0	0.000160514	0	0	0	0	0	0	0	0	0	0	0	0	0	0	0	0	0	0	0	0	0	0	0	0	0	0	0	0	0	0	0	0	0	0	0	0	0	0
502	ASV_502	Bacteria	Desulfobacterota	Desulfuromonadia	Geobacterales	Geobacteraceae	Geobacter	g_Geobacter	0	0	0	0	0.000225388	0	0	0	0	0	0	0	0	0	0	0	0	0	0	0	0	0	0	0	0	0	0	0	0	0	0	0	0	0	0	0	0	0	0	0	0
503	ASV_503	Bacteria	Proteobacteria	Gammaproteobacteria	Enterobacterales	Enterobacteriaceae	Citrobacter	g_Citrobacter	0	0	0	0	0.000225388	0	0	0	0	0	0	0	0	0	0	0	0	0	0	0	0	0	0	0	0	0	0	0	0	0	0	0	0	0	0	0	0	0	0	0	0
504	ASV_504	Bacteria	Patescibacteria	Saccharimonadia	Saccharimonadales	o_Saccharimonadales	o_Saccharimonadales	o_Saccharimonadales	0	0	0	0	0	0	0	0	0	0	0	0	0.000154952	0	0	0	0	0	0	0	0	0	0	0	0	0	0	0	0	0	0	0	0	0	0	0	0	0	0	0	0
505	ASV_505	Bacteria	Campilobacterota	Campylobacteria	Campylobacterales	Campylobacteraceae	Campylobacter	g_Campylobacter	0	0	0	0	0	0	0	0	0	0	0	0	0	0	0	0	0.000169785	0	0	0	0	0	0	0	0	0	0	0	0	0	0	0	0	0	0	0	0	0	0	0	0
506	ASV_506	Bacteria	Bacteroidota	Bacteroidia	Bacteroidales	Porphyromonadaceae	Porphyromonas	g_Porphyromonas	0	0	0	0	0	0	0	0	0	0	0	0	0	0	0	0	0	0	0.000158119	0	0	0	0	0	0	0	0	0	0	0	0	0	0	0	0	0	0	0	0	6.62778e-05	0
507	ASV_507	Bacteria	Actinobacteriota	Actinobacteria	Corynebacteriales	Corynebacteriaceae	Corynebacterium	durum	0	0	0	0	0	0	0	0	0	0	0	0	0	0	0	0	0	0	0	0	0	0	0	0	0.000155695	0	0	0	0	0	0	0	0	0	0	0	0	0	0	0	0
508	ASV_508	Bacteria	Bacteroidota	Bacteroidia	Flavobacteriales	Flavobacteriaceae	Polaribacter	irgensii	0	0	0	0	0	0	0	0	0	0	0	0	0	0	0	0	0	0	0	0	0	0	0	0	6.22781e-05	0	0	0	0	0	0	0	0	0	0	0	0	0	0	0	0
509	ASV_509	Bacteria	Firmicutes	Clostridia	Peptostreptococcales-Tissierellales	Peptostreptococcaceae	Peptostreptococcus	g_Peptostreptococcus	0	0	0	0	0	0	0	0	0	0	0	0	0	0	0	0	0	0	0	0	0	0	0	0	0	0	0	0.000145092	0	0	0	0	0	0	0	0	0	0	0	0	0
510	ASV_510	Bacteria	Firmicutes	Negativicutes	Veillonellales-Selenomonadales	Selenomonadaceae	Centipeda	g_Centipeda	0	0	0	0	0	0	0	0	0	0	0	0	0	0	0	0	0	0	0	0	0	0	0	0	0	0	0	0	0	0.000149975	0	0	0	0	0	0	0	0	0	0	0
511	ASV_511	Bacteria	Proteobacteria	Alphaproteobacteria	Acetobacterales	Acetobacteraceae	Roseomonas	vinacea	0	0	0	0	0	0	0	0	0	0	0	0	0	0	0	0	0	0	0	0	0	0	0	0	0	0	0	0	0	0	0.000145777	0	0	0	0	0	0	0	0	0	0
512	ASV_512	Bacteria	Firmicutes	Clostridia	Lachnospirales	Lachnospiraceae	Butyrivibrio	g_Butyrivibrio	0	0	0	0	0	0	0	0	0	0	0	0	0	0	0	0	0	0	0	0	0	0	0	0	0	0	0	0	0	0	0.000145777	0	0	0	0	0	0	0	0	0	0
513	ASV_513	Bacteria	Proteobacteria	Alphaproteobacteria	Rhodospirillales	Magnetospiraceae	Magnetovibrio	g_Magnetovibrio	0	0	0	0	0	0	0	0	0	0	0	0	0	0	0	0	0	0	0	0	0	0	0	0	0	0	0	0	0	0	0	0	0	6.42653e-05	6.40916e-05	0	0	0	0	0	0
514	ASV_514	Bacteria	Proteobacteria	Alphaproteobacteria	Rhodobacterales	Rhodobacteraceae	f_Rhodobacteraceae	f_Rhodobacteraceae	0	0	0	0	0	0	0	0	0	0	0	0	0	0	0	0	0	0	0	0	0	0	0	0	0	0	0	0	0	0	0	0	0	0	0	0.000126605	0	0	0	0	0
515	ASV_515	Bacteria	Proteobacteria	Gammaproteobacteria	Burkholderiales	Neisseriaceae	f_Neisseriaceae	f_Neisseriaceae	0	0	0	0	0	0	0	0	0	0	0	0	0	0	0	0	0	0	0	0	0	0	0	0	0	0	0	0	0	0	0	0	0	0	0	0	0.000200513	0	0	0	0
516	ASV_516	Bacteria	Bacteroidota	Bacteroidia	Bacteroidales	Prevotellaceae	Alloprevotella	g_Alloprevotella	0	0	0	0	0	0	0	0	0	0	0	0	0	0	0	0	0	0	0	0	0	0	0	0	0	0	0	0	0	0	0	0	0	0	0	0	0.000200513	0	0	0	0
517	ASV_517	Bacteria	Spirochaetota	Spirochaetia	Spirochaetales	Spirochaetaceae	Treponema	denticola	0	0	0	0	0	0	0	0	0	0	0	0	0	0	0	0	0	0	0	0	0	0	0	0	0	0	0	0	0	0	0	0	0	0	0	0	0	0	0	9.94168e-05	0
518	ASV_518	Bacteria	Bacteroidota	Bacteroidia	Bacteroidales	Prevotellaceae	Alloprevotella	g_Alloprevotella	0	0	0	0	0	0	0	0	0	0	0	0	0	0	0	0	0	0	0	0	0	0	0	0	0	0	0	0	0	0	0	0	0	0	0	0	0	0	0	0	0
520	ASV_520	Bacteria	Cyanobacteria	Cyanobacteriia	Cyanobacteriales	Chroococcidiopsaceae	Aliterella	g_Aliterella	0	0	0.000128411	0	0	0	0	0	0	0	0	0	0	0	0	0	0	0	0	0	0	0	0	0	0	0	0	0	0	0	0	0	0	0	0	0	0	0	0	0	0
521	ASV_521	Bacteria	Firmicutes	Negativicutes	Veillonellales-Selenomonadales	Veillonellaceae	Dialister	g_Dialister	0	0	0	0	0	0	0.000148181	0	0	0	0	0	0	0	0	0	0	0	0	0	0	0	0	0	0	0	0	0	0	0	0	0	0	0	0	0	0	0	0	0	0
522	ASV_522	Bacteria	Firmicutes	Negativicutes	Veillonellales-Selenomonadales	Veillonellaceae	Veillonella	g_Veillonella	0	0	0	0	0	0	0	0	0	0	0.000111003	0	0	0	0	0	0	0	0	0	0	0	0	0	0	0	0	0	0	0	0	0	0	0	0	0	0	0	0	0	0
523	ASV_523	Bacteria	Bacteroidota	Bacteroidia	Bacteroidales	Prevotellaceae	Prevotella	g_Prevotella	0	0	0	0	0	0	0	0	0	0	0	0	0	0.000104047	0	0	0	0	0	0	0	0	0	0	0	0	0	0	0	0	0	0	0	0	0	0	0	0	0	0	0
524	ASV_524	Bacteria	Firmicutes	Clostridia	Lachnospirales	Lachnospiraceae	Oribacterium	asaccharolyticum	0	0	0	0	0	0	0	0	0	0	0	0	0	0.000104047	0	0	0	0	0	0	0	0	0	0	0	0	0	0	0	0	0	0	0	0	0	0	0	0	0	0	0
525	ASV_525	Bacteria	Firmicutes	Bacilli	Lactobacillales	Streptococcaceae	f_Streptococcaceae	f_Streptococcaceae	0	0	0	0	0	0	0	0	0	0	0	0	0	0	0.000112505	0	0	0	0	0	0	0	0	0	0	0	0	0	0	0	0	0	0	0	0	0	0	0	0	0	0
526	ASV_526	Bacteria	Fusobacteriota	Fusobacteriia	Fusobacteriales	Leptotrichiaceae	Leptotrichia	g_Leptotrichia	0	0	0	0	0	0	0	0	0	0	0	0	0	0	0.000112505	0	0	0	0	0	0	0	0	0	0	0	0	0	0	0	0	0	0	0	0	0	0	0	0	0	0
527	ASV_527	Bacteria	Firmicutes	Clostridia	Peptostreptococcales-Tissierellales	Peptostreptococcales-Tissierellales_fa	Parvimonas	g_Parvimonas	0	0	0	0	0	0	0	0	0	0	0	0	0	0	0	0	0	0.000149332	0	0	0	0	0	0	0	0	0	0	0	0	0	0	0	0	0	0	0	0	0	0	0
528	ASV_528	Bacteria	Actinobacteriota	Actinobacteria	Actinomycetales	Actinomycetaceae	Actinomyces	g_Actinomyces	0	0	0	0	0	0	0	0	0	0	0	0	0	0	0	0	0	0	0	0	0	0	0	0.000162621	0	0	0	0	0	0	0	0	0	0	0	0	0	0	0	0	0
529	ASV_529	Bacteria	Bacteroidota	Bacteroidia	Flavobacteriales	Flavobacteriaceae	Capnocytophaga	granulosa	0	0	0	0	0	0	0	0	0	0	0	0	0	0	0	0	0	0	0	0	0	0	0	0	0.000124556	0	0	0	0	0	0	0	0	0	0	0	0	0	0	0	0
530	ASV_530	Bacteria	Firmicutes	Clostridia	Peptostreptococcales-Tissierellales	Peptostreptococcaceae	f_Peptostreptococcaceae	f_Peptostreptococcaceae	0	0	0	0	0	0	0	0	0	0	0	0	0	0	0	0	0	0	0	0	0	0	0	0	0	0	0	0	0.000138711	0	0	0	0	0	0	0	0	0	0	0	0
531	ASV_531	Bacteria	Actinobacteriota	Actinobacteria	Corynebacteriales	Corynebacteriaceae	Corynebacterium	g_Corynebacterium	0	0	0	0	0	0	0	0	0	0	0	0	0	0	0	0	0	0	0	0	0	0	0	0	0	0	0	0	0.000138711	0	0	0	0	0	0	0	0	0	0	0	0
532	ASV_532	Bacteria	Firmicutes	Clostridia	Lachnospirales	Lachnospiraceae	Butyrivibrio	g_Butyrivibrio	0	0	0	0	0	0	0	0	0	0	0	0	0	0	0	0	0	0	0	0	0	0	0	0	0	0	0	0	0	0	0	0.000148633	0	0	0	0	0	0	0	0	0
533	ASV_533	Bacteria	Firmicutes	Bacilli	RF39	o_RF39	o_RF39	o_RF39	0	0	0	0	0	0	0	0	0	0	0	0	0	0	0	0	0	0	0	0	0	0	0	0	0	0	0	0	0	0	0	0.000148633	0	0	0	0	0	0	0	0	0
534	ASV_534	Bacteria	Firmicutes	Negativicutes	Veillonellales-Selenomonadales	Selenomonadaceae	Selenomonas	sputigena	0	0	0	0	0	0	0	0	0	0	0	0	0	0	0	0	0	0	0	0	0	0	0	0	0	0	0	0	0	0	0	0	0	0.000128531	0	0	0	0	0	0	0
535	ASV_535	Bacteria	Actinobacteriota	Actinobacteria	Bifidobacteriales	Bifidobacteriaceae	Scardovia	wiggsiae	0	0	0	0	0	0	0	0	0	0	0	0	0	0	0	0	0	0	0	0	0	0	0	0	0	0	0	0	0	0	0	0	0	0	8.54555e-05	0	0	0	0	0	0
536	ASV_536	Bacteria	Proteobacteria	Gammaproteobacteria	Pseudomonadales	Moraxellaceae	Acinetobacter	g_Acinetobacter	0	0	0	0	0	0	0	0	0	0	0	0	0	0	0	0	0	0	0	0	0	0	0	0	0	0	0	0	0	0	0	0	0	0	0	0.000101284	0	0	0	0	0
537	ASV_537	Bacteria	Actinobacteriota	Actinobacteria	Propionibacteriales	Nocardioidaceae	Nocardioides	g_Nocardioides	0	0	0	0	0	0	0	0	0	0	0	0	0	0	0	0	0	0	0	0	0	0	0	0	0	0	0	0	0	0	0	0	0	0	0	0.000101284	0	0	0	0	0
538	ASV_538	Bacteria	Bacteroidota	Bacteroidia	Bacteroidales	Prevotellaceae	Prevotella	melaninogenica	0	0	0	0	0	0	0	0	0	0	0	0	0	0	0	0	0	0	0	0	0	0	0	0	0	0	0	0	0	0	0	0	0	0	0	0	0	0.000133436	0	0	0
539	ASV_539	Bacteria	Bacteroidota	Bacteroidia	Bacteroidales	Paludibacteraceae	F0058	g_F0058	0	0	0	0	0	0	0	0	0	0	0	0	0	0	0	0	0	0	0	0	0	0	0	0	0	0	0	0	0	0	0	0	0	0	0	0	0	0	0	0	0
540	ASV_540	Bacteria	Bacteroidota	Bacteroidia	Bacteroidales	Prevotellaceae	Prevotella	g_Prevotella	0	0	0	0	0	0	0	0	0	0	0	0	0	0	0	0	0	0	0	0	0	0	0	0	0	0	0	0	0	0	0	0	0	0	0	0	0	0	0	0	0
541	ASV_541	Bacteria	Proteobacteria	Gammaproteobacteria	Burkholderiales	TRA3-20	f_TRA3-20	f_TRA3-20	0	0	0	0	0	0	0	0	0	0	0	0	0	0	0	0	0	0	0	0	0	0	0	0	0	0	0	0	0	0	0	0	0	0	0	0	0	0	0	0	0
542	ASV_542	Bacteria	Firmicutes	Bacilli	Paenibacillales	Paenibacillaceae	Paenibacillus	g_Paenibacillus	0	0	0	0	0	0	0	0	0	0	0	0	0	0	0	0	0	0	0	0	0	0	0	0	0	0	0	0	0	0	0	0	0	0	0	0	0	0	0	0	0
543	ASV_543	Bacteria	Bacteroidota	Bacteroidia	Flavobacteriales	Flavobacteriaceae	Capnocytophaga	g_Capnocytophaga	0.00011818	0	0	0	0	0	0	0	0	0	0	0	0	0	0	0	0	0	0	0	0	0	0	0	0	0	0	0	0	0	0	0	0	0	0	0	0	0	0	0	0
544	ASV_544	Bacteria	Actinobacteriota	Actinobacteria	Actinomycetales	Actinomycetaceae	Actinomyces	g_Actinomyces	0	0.000113516	0	0	0	0	0	0	0	0	0	0	0	0	0	0	0	0	0	0	0	0	0	0	0	0	0	0	0	0	0	0	0	0	0	0	0	0	0	0	0
545	ASV_545	Bacteria	Firmicutes	Clostridia	Lachnospirales	Lachnospiraceae	Johnsonella	g_Johnsonella	0	0	9.63082e-05	0	0	0	0	0	0	0	0	0	0	0	0	0	0	0	0	0	0	0	0	0	0	0	0	0	0	0	0	0	0	0	0	0	0	0	0	0	0
546	ASV_546	Bacteria	Patescibacteria	Saccharimonadia	Saccharimonadales	o_Saccharimonadales	o_Saccharimonadales	o_Saccharimonadales	0	0	0	0	0	0	0	0.000122659	0	0	0	0	0	0	0	0	0	0	0	0	0	0	0	0	0	0	0	0	0	0	0	0	0	0	0	0	0	0	0	0	0
547	ASV_547	Bacteria	Bacteroidota	Bacteroidia	Bacteroidales	Prevotellaceae	Prevotella	g_Prevotella	0	0	0	0	0	0	0	0.000122659	0	0	0	0	0	0	0	0	0	0	0	0	0	0	0	0	0	0	0	0	0	0	0	0	0	0	0	0	0	0	0	0	0
548	ASV_548	Bacteria	Firmicutes	Negativicutes	Veillonellales-Selenomonadales	Selenomonadaceae	Selenomonas	g_Selenomonas	0	0	0	0	0	0	0	0.000122659	0	0	0	0	0	0	0	0	0	0	0	0	0	0	0	0	0	0	0	0	0	0	0	0	0	0	0	0	0	0	0	0	0
549	ASV_549	Bacteria	Bacteroidota	Bacteroidia	Bacteroidales	Prevotellaceae	Prevotella	pallens	0	0	0	0	0	0	0	0.000122659	0	0	0	0	0	0	0	0	0	0	0	0	0	0	0	0	0	0	0	0	0	0	0	0	0	0	0	0	0	0	0	0	0
550	ASV_550	Bacteria	Bacteroidota	Bacteroidia	Bacteroidales	Prevotellaceae	Prevotella	g_Prevotella	0	0	0	0	0	0	0	0	0	8.68684e-05	0	0	0	0	0	0	0	0	0	0	0	0	0	0	0	0	0	0	0	0	0	0	0	0	0	0	0	0	0	0	0
551	ASV_551	Bacteria	Bacteroidota	Bacteroidia	Bacteroidales	Prevotellaceae	Prevotella	g_Prevotella	0	0	0	0	0	0	0	0	0	0	0	0	0	7.80356e-05	0	0	0	0	0	0	0	0	0	0	0	0	0	0	0	0	0	0	0	0	0	0	0	0	0	0	0
552	ASV_552	Bacteria	Proteobacteria	Alphaproteobacteria	Sphingomonadales	Sphingomonadaceae	Sphingomonas	desiccabilis	0	0	0	0	0	0	0	0	0	0	0	0	0	0	0	0	0.000101871	0	0	0	0	0	0	0	0	0	0	0	0	0	0	0	0	0	0	0	0	0	0	0	0
553	ASV_553	Bacteria	Cyanobacteria	Cyanobacteriia	Chloroplast	o_Chloroplast	o_Chloroplast	o_Chloroplast	0	0	0	0	0	0	0	0	0	0	0	0	0	0	0	0	0	0.000111999	0	0	0	0	0	0	0	0	0	0	0	0	0	0	0	0	0	0	0	0	0	0	0
554	ASV_554	Bacteria	Acidobacteriota	Blastocatellia	Pyrinomonadales	Pyrinomonadaceae	RB41	g_RB41	0	0	0	0	0	0	0	0	0	0	0	0	0	0	0	0	0	0.000111999	0	0	0	0	0	0	0	0	0	0	0	0	0	0	0	0	0	0	0	0	0	0	0
555	ASV_555	Bacteria	Firmicutes	Negativicutes	Veillonellales-Selenomonadales	Veillonellaceae	f_Veillonellaceae	f_Veillonellaceae	0	0	0	0	0	0	0	0	0	0	0	0	0	0	0	0	0	0	0.000158119	0	0	0	0	0	0	0	0	0	0	0	0	0	0	0	0	0	0	0	0	0	0
556	ASV_556	Bacteria	Bacteroidota	Bacteroidia	Bacteroidales	Prevotellaceae	Prevotella	g_Prevotella	0	0	0	0	0	0	0	0	0	0	0	0	0	0	0	0	0	0	0	0	0	0	0.000109095	0	0	0	0	0	0	0	0	0	0	0	0	0	0	0	0	0	0
557	ASV_557	Bacteria	Firmicutes	Negativicutes	Veillonellales-Selenomonadales	Selenomonadaceae	Selenomonas	artemidis	0	0	0	0	0	0	0	0	0	0	0	0	0	0	0	0	0	0	0	0	0	0	0	0	0	0	8.20793e-05	0	0	0	0	0	0	0	0	0	0	0	0	0	0
558	ASV_558	Bacteria	Bacteroidota	Bacteroidia	Bacteroidales	Porphyromonadaceae	f_Porphyromonadaceae	f_Porphyromonadaceae	0	0	0	0	0	0	0	0	0	0	0	0	0	0	0	0	0	0	0	0	0	0	0	0	0	0	0	8.70549e-05	0	0	0	0	0	0	0	0	0	0	0	0	0
559	ASV_559	Bacteria	Fusobacteriota	Fusobacteriia	Fusobacteriales	Leptotrichiaceae	Leptotrichia	g_Leptotrichia	0	0	0	0	0	0	0	0	0	0	0	0	0	0	0	0	0	0	0	0	0	0	0	0	0	0	0	0	0.000104033	0	0	0	0	0	0	0	0	0	0	0	0
560	ASV_560	Bacteria	Firmicutes	Negativicutes	Veillonellales-Selenomonadales	Selenomonadaceae	Centipeda	g_Centipeda	0	0	0	0	0	0	0	0	0	0	0	0	0	0	0	0	0	0	0	0	0	0	0	0	0	0	0	0	0.000104033	0	0	0	0	0	0	0	0	0	0	0	0
561	ASV_561	Bacteria	Firmicutes	Bacilli	Lactobacillales	Streptococcaceae	Floricoccus	g_Floricoccus	0	0	0	0	0	0	0	0	0	0	0	0	0	0	0	0	0	0	0	0	0	0	0	0	0	0	0	0	0	8.99847e-05	0	0	0	0	0	0	0	0	0	0	0
562	ASV_562	Bacteria	Firmicutes	Clostridia	Lachnospirales	Lachnospiraceae	Johnsonella	g_Johnsonella	0	0	0	0	0	0	0	0	0	0	0	0	0	0	0	0	0	0	0	0	0	0	0	0	0	0	0	0	0	0	8.74661e-05	0	0	0	0	0	0	0	0	0	0
563	ASV_563	Bacteria	Patescibacteria	Gracilibacteria	Absconditabacteriales_(SR1)	o_Absconditabacteriales_(SR1)	o_Absconditabacteriales_(SR1)	o_Absconditabacteriales_(SR1)	0	0	0	0	0	0	0	0	0	0	0	0	0	0	0	0	0	0	0	0	0	0	0	0	0	0	0	0	0	0	8.74661e-05	0	0	0	0	0	0	0	0	0	0
564	ASV_564	Bacteria	Proteobacteria	Zetaproteobacteria	Mariprofundales	Mariprofundaceae	Mariprofundus	g_Mariprofundus	0	0	0	0	0	0	0	0	0	0	0	0	0	0	0	0	0	0	0	0	0	0	0	0	0	0	0	0	0	0	0	0	0	0	6.40916e-05	0	0	0	0	0	0
565	ASV_565	Bacteria	Actinobacteriota	Actinobacteria	Actinomycetales	Actinomycetaceae	Actinomyces	g_Actinomyces	0	0	0	0	0	0	0	0	0	0	0	0	0	0	0	0	0	0	0	0	0	0	0	0	0	0	0	0	0	0	0	0	0	0	6.40916e-05	0	0	0	0	0	0
566	ASV_566	Bacteria	Acidobacteriota	Blastocatellia	2024-11-01	o_11-24	o_11-24	o_11-24	0	0	0	0	0	0	0	0	0	0	0	0	0	0	0	0	0	0	0	0	0	0	0	0	0	0	0	0	0	0	0	0	0	0	6.40916e-05	0	0	0	0	0	0
567	ASV_567	Bacteria	Proteobacteria	Alphaproteobacteria	Rhodobacterales	Rhodobacteraceae	Amaricoccus	g_Amaricoccus	0	0	0	0	0	0	0	0	0	0	0	0	0	0	0	0	0	0	0	0	0	0	0	0	0	0	0	0	0	0	0	0	0	0	6.40916e-05	0	0	0	0	0	0
568	ASV_568	Bacteria	Firmicutes	Bacilli	Lactobacillales	Streptococcaceae	Lactococcus	g_Lactococcus	0	0	0	0	0	0	0	0	0	0	0	0	0	0	0	0	0	0	0	0	0	0	0	0	0	0	0	0	0	0	0	0	0	0	6.40916e-05	0	0	0	0	0	0
569	ASV_569	Bacteria	Campilobacterota	Campylobacteria	Campylobacterales	Sulfurimonadaceae	Sulfurimonas	g_Sulfurimonas	0	0	0	0	0	0	0	0	0	0	0	0	0	0	0	0	0	0	0	0	0	0	0	0	0	0	0	0	0	0	0	0	0	0	0	7.59628e-05	0	0	0	0	0
570	ASV_570	Bacteria	k_Bacteria	k_Bacteria	k_Bacteria	k_Bacteria	k_Bacteria	k_Bacteria	0	0	0	0	0	0	0	0	0	0	0	0	0	0	0	0	0	0	0	0	0	0	0	0	0	0	0	0	0	0	0	0	0	0	0	0	0	0	0	0	0
571	ASV_571	Bacteria	Actinobacteriota	Actinobacteria	Micrococcales	Sanguibacteraceae	Sanguibacter	g_Sanguibacter	0	0	0	0	0	0	0	0	0	0	0	0	0	0	0	0	0	0	0	0	0	0	0	0	0	0	0	0	0	0	0	0	0	0	0	0	0	0	0	0	0
572	ASV_572	Bacteria	Proteobacteria	Alphaproteobacteria	Caulobacterales	Caulobacteraceae	Brevundimonas	g_Brevundimonas	0	0	0	0	0	0	0	0	0	0	0	0	0	0	0	0	0	0	0	0	0	0	0	0	0	0	0	0	0	0	0	0	0	0	0	0	0	0	0	0	0
573	ASV_573	Bacteria	Cyanobacteria	Cyanobacteriia	Chloroplast	o_Chloroplast	o_Chloroplast	o_Chloroplast	7.87867e-05	0	0	0	0	0	0	0	0	0	0	0	0	0	0	0	0	0	0	0	0	0	0	0	0	0	0	0	0	0	0	0	0	0	0	0	0	0	0	0	0
574	ASV_574	Bacteria	Firmicutes	Bacilli	Lactobacillales	Streptococcaceae	f_Streptococcaceae	f_Streptococcaceae	0	0	6.42055e-05	0	0	0	0	0	0	0	0	0	0	0	0	0	0	0	0	0	0	0	0	0	0	0	0	0	0	0	0	0	0	0	0	0	0	0	0	0	0
575	ASV_575	Bacteria	Firmicutes	Bacilli	Staphylococcales	Gemellaceae	Gemella	g_Gemella	0	0	0	0	9.01551e-05	0	0	0	0	0	0	0	0	0	0	0	0	0	0	0	0	0	0	0	0	0	0	0	0	0	0	0	0	0	0	0	0	0	0	0	0
576	ASV_576	Bacteria	Firmicutes	Clostridia	Peptostreptococcales-Tissierellales	Anaerovoracaceae	f_Anaerovoracaceae	f_Anaerovoracaceae	0	0	0	0	0	0	7.40905e-05	0	0	0	0	0	0	0	0	0	0	0	0	0	0	0	0	0	0	0	0	0	0	0	0	0	0	0	0	0	0	0	0	0	0
577	ASV_577	Bacteria	Bacteroidota	Bacteroidia	Bacteroidales	o_Bacteroidales	o_Bacteroidales	o_Bacteroidales	0	0	0	0	0	0	0	0	0	5.79123e-05	0	0	0	0	0	0	0	0	0	0	0	0	0	0	0	0	0	0	0	0	0	0	0	0	0	0	0	0	0	0	0
578	ASV_578	Bacteria	Firmicutes	Bacilli	Lactobacillales	Carnobacteriaceae	Granulicatella	g_Granulicatella	0	0	0	0	0	0	0	0	0	5.79123e-05	0	0	0	0	0	0	0	0	0	0	0	0	0	0	0	0	0	0	0	0	0	0	0	0	0	0	0	0	0	0	0
579	ASV_579	Bacteria	Fusobacteriota	Fusobacteriia	Fusobacteriales	Leptotrichiaceae	Leptotrichia	g_Leptotrichia	0	0	0	0	0	0	0	0	0	0	5.55016e-05	0	0	0	0	0	0	0	0	0	0	0	0	0	0	0	0	0	0	0	0	0	0	0	0	0	0	0	0	0	0
580	ASV_580	Bacteria	Bacteroidota	Bacteroidia	Bacteroidales	Paludibacteraceae	F0058	g_F0058	0	0	0	0	0	0	0	0	0	0	5.55016e-05	0	0	0	0	0	0	0	0	0	0	0	0	0	0	0	0	0	0	0	0	0	0	0	0	0	0	0	0	0	0
581	ASV_581	Bacteria	Firmicutes	Clostridia	Lachnospirales	Lachnospiraceae	Johnsonella	g_Johnsonella	0	0	0	0	0	0	0	0	0	0	0	0	0	5.20237e-05	0	0	0	0	0	0	0	0	0	0	0	0	0	0	0	0	0	0	0	0	0	0	0	0	0	0	0
582	ASV_582	Bacteria	Firmicutes	Bacilli	Mycoplasmatales	Mycoplasmataceae	Mycoplasma	salivarium	0	0	0	0	0	0	0	0	0	0	0	0	0	0	5.62525e-05	0	0	0	0	0	0	0	0	0	0	0	0	0	0	0	0	0	0	0	0	0	0	0	0	0	0
583	ASV_583	Bacteria	RCP2-54	p_RCP2-54	p_RCP2-54	p__RCP2-54	p_RCP2-54	p_RCP2-54	0	0	0	0	0	0	0	0	0	0	0	0	0	0	5.62525e-05	0	0	0	0	0	0	0	0	0	0	0	0	0	0	0	0	0	0	0	0	0	0	0	0	0	0
584	ASV_584	Bacteria	Proteobacteria	Gammaproteobacteria	Pasteurellales	Pasteurellaceae	f_Pasteurellaceae	f_Pasteurellaceae	0	0	0	0	0	0	0	0	0	0	0	0	0	0	5.62525e-05	0	0	0	0	0	0	0	0	0	0	0	0	0	0	0	0	0	0	0	0	0	0	0	0	0	0
585	ASV_585	Bacteria	Fusobacteriota	Fusobacteriia	Fusobacteriales	Leptotrichiaceae	Leptotrichia	buccalis	0	0	0	0	0	0	0	0	0	0	0	0	0	0	0	6.40266e-05	0	0	0	0	0	0	0	0	0	0	0	0	0	0	0	0	0	0	0	0	0	0	0	0	0
586	ASV_586	Bacteria	MBNT15	p_MBNT15	p_MBNT15	p__MBNT15	p_MBNT15	p_MBNT15	0	0	0	0	0	0	0	0	0	0	0	0	0	0	0	0	6.7914e-05	0	0	0	0	0	0	0	0	0	0	0	0	0	0	0	0	0	0	0	0	0	0	0	0
587	ASV_587	Bacteria	Firmicutes	Clostridia	Peptostreptococcales-Tissierellales	Peptostreptococcaceae	f_Peptostreptococcaceae	f_Peptostreptococcaceae	0	0	0	0	0	0	0	0	0	0	0	0	0	0	0	0	0	7.46659e-05	0	0	0	0	0	0	0	0	0	0	0	0	0	0	0	0	0	0	0	0	0	0	0
588	ASV_588	Bacteria	NB1-j	p_NB1-j	p_NB1-j	p__NB1-j	p_NB1-j	p_NB1-j	0	0	0	0	0	0	0	0	0	0	0	0	0	0	0	0	0	0	0.000105413	0	0	0	0	0	0	0	0	0	0	0	0	0	0	0	0	0	0	0	0	0	0
589	ASV_589	Bacteria	Bacteroidota	Bacteroidia	Sphingobacteriales	Sphingobacteriaceae	f_Sphingobacteriaceae	f_Sphingobacteriaceae	0	0	0	0	0	0	0	0	0	0	0	0	0	0	0	0	0	0	0	0	0.00041632	0	0	0	0	0	0	0	0	0	0	0	0	0	0	0	0	0	0	0	0
590	ASV_590	Bacteria	Bacteroidota	Bacteroidia	Sphingobacteriales	Lentimicrobiaceae	Lentimicrobium	g_Lentimicrobium	0	0	0	0	0	0	0	0	0	0	0	0	0	0	0	0	0	0	0	0	0.00041632	0	0	0	0	0	0	0	0	0	0	0	0	0	0	0	0	0	0	0	0
591	ASV_591	Bacteria	Actinobacteriota	Actinobacteria	Actinomycetales	Actinomycetaceae	Actinomyces	g_Actinomyces	0	0	0	0	0	0	0	0	0	0	0	0	0	0	0	0	0	0	0	0	0	8.87469e-05	0	0	0	0	0	0	0	0	0	0	0	0	0	0	0	0	0	0	0
592	ASV_592	Bacteria	Proteobacteria	Gammaproteobacteria	Pasteurellales	Pasteurellaceae	f_Pasteurellaceae	f_Pasteurellaceae	0	0	0	0	0	0	0	0	0	0	0	0	0	0	0	0	0	0	0	0	0	8.87469e-05	0	0	0	0	0	0	0	0	0	0	0	0	0	0	0	0	0	0	0
593	ASV_593	Bacteria	Firmicutes	Negativicutes	Veillonellales-Selenomonadales	o_Veillonellales-Selenomonadales	o_Veillonellales-Selenomonadales	o_Veillonellales-Selenomonadales	0	0	0	0	0	0	0	0	0	0	0	0	0	0	0	0	0	0	0	0	0	0	0	0	0	5.78905e-05	0	0	0	0	0	0	0	0	0	0	0	0	0	0	0
594	ASV_594	Bacteria	Firmicutes	Negativicutes	Veillonellales-Selenomonadales	Veillonellaceae	f_Veillonellaceae	f_Veillonellaceae	0	0	0	0	0	0	0	0	0	0	0	0	0	0	0	0	0	0	0	0	0	0	0	0	0	5.78905e-05	0	0	0	0	0	0	0	0	0	0	0	0	0	0	0
595	ASV_595	Bacteria	Chloroflexi	Gitt-GS-136	c_Gitt-GS-136	c_Gitt-GS-136	c_Gitt-GS-136	c_Gitt-GS-136	0	0	0	0	0	0	0	0	0	0	0	0	0	0	0	0	0	0	0	0	0	0	0	0	0	0	0	0	6.93553e-05	0	0	0	0	0	0	0	0	0	0	0	0
596	ASV_596	Bacteria	Proteobacteria	Alphaproteobacteria	Rhizobiales	Devosiaceae	Maritalea	g_Maritalea	0	0	0	0	0	0	0	0	0	0	0	0	0	0	0	0	0	0	0	0	0	0	0	0	0	0	0	0	0	5.99898e-05	0	0	0	0	0	0	0	0	0	0	0
597	ASV_597	Bacteria	Proteobacteria	Alphaproteobacteria	Rhodobacterales	Rhodobacteraceae	Sulfitobacter	g_Sulfitobacter	0	0	0	0	0	0	0	0	0	0	0	0	0	0	0	0	0	0	0	0	0	0	0	0	0	0	0	0	0	5.99898e-05	0	0	0	0	0	0	0	0	0	0	0
598	ASV_598	Bacteria	Campilobacterota	Campylobacteria	Campylobacterales	Sulfurimonadaceae	Sulfurimonas	g_Sulfurimonas	0	0	0	0	0	0	0	0	0	0	0	0	0	0	0	0	0	0	0	0	0	0	0	0	0	0	0	0	0	0	5.83107e-05	0	0	0	0	0	0	0	0	0	0
599	ASV_599	Bacteria	Firmicutes	Clostridia	Lachnospirales	Lachnospiraceae	Catonella	morbi	0	0	0	0	0	0	0	0	0	0	0	0	0	0	0	0	0	0	0	0	0	0	0	0	0	0	0	0	0	0	5.83107e-05	0	0	0	0	0	0	0	0	0	0
600	ASV_600	Bacteria	Fusobacteriota	Fusobacteriia	Fusobacteriales	Leptotrichiaceae	Leptotrichia	g_Leptotrichia	0	0	0	0	0	0	0	0	0	0	0	0	0	0	0	0	0	0	0	0	0	0	0	0	0	0	0	0	0	0	0	7.43163e-05	0	0	0	0	0	0	0	0	0
601	ASV_601	Bacteria	Proteobacteria	Gammaproteobacteria	Burkholderiales	Neisseriaceae	f_Neisseriaceae	f_Neisseriaceae	0	0	0	0	0	0	0	0	0	0	0	0	0	0	0	0	0	0	0	0	0	0	0	0	0	0	0	0	0	0	0	7.43163e-05	0	0	0	0	0	0	0	0	0
602	ASV_602	Bacteria	Actinobacteriota	Actinobacteria	Propionibacteriales	Propionibacteriaceae	Cutibacterium	g_Cutibacterium	0	0	0	0	0	0	0	0	0	0	0	0	0	0	0	0	0	0	0	0	0	0	0	0	0	0	0	0	0	0	0	0	0	0	0	5.06419e-05	0	0	0	0	0
603	ASV_603	Bacteria	Actinobacteriota	Actinobacteria	Micrococcales	Dermabacteraceae	Brachybacterium	muris	0	0	0	0	0	0	0	0	0	0	0	0	0	0	0	0	0	0	0	0	0	0	0	0	0	0	0	0	0	0	0	0	0	0	0	5.06419e-05	0	0	0	0	0
604	ASV_604	Bacteria	Proteobacteria	Alphaproteobacteria	Sphingomonadales	Sphingomonadaceae	Sphingorhabdus	rigui	0	0	0	0	0	0	0	0	0	0	0	0	0	0	0	0	0	0	0	0	0	0	0	0	0	0	0	0	0	0	0	0	0	0	0	5.06419e-05	0	0	0	0	0
605	ASV_605	Bacteria	Firmicutes	Clostridia	Peptostreptococcales-Tissierellales	Fusibacteraceae	Fusibacter	g_Fusibacter	0	0	0	0	0	0	0	0	0	0	0	0	0	0	0	0	0	0	0	0	0	0	0	0	0	0	0	0	0	0	0	0	0	0	0	0	8.02053e-05	0	0	0	0
606	ASV_606	Bacteria	Proteobacteria	Gammaproteobacteria	Burkholderiales	Neisseriaceae	Neisseria	g_Neisseria	0	0	0	0	0	0	0	0	0	0	0	0	0	0	0	0	0	0	0	0	0	0	0	0	0	0	0	0	0	0	0	0	0	0	0	0	0	6.67178e-05	0	0	0
607	ASV_607	Bacteria	Firmicutes	Negativicutes	Veillonellales-Selenomonadales	Veillonellaceae	f_Veillonellaceae	f_Veillonellaceae	0	0	0	0	0	0	0	0	0	0	0	0	0	0	0	0	0	0	0	0	0	0	0	0	0	0	0	0	0	0	0	0	0	0	0	0	0	0	6.07866e-05	0	0
608	ASV_608	Bacteria	Desulfobacterota	Desulfobulbia	Desulfobulbales	Desulfurivibrionaceae	MSBL7	g_MSBL7	0	0	0	0	0	0	0	0	0	0	0	0	0	0	0	0	0	0	0	0	0	0	0	0	0	0	0	0	0	0	0	0	0	0	0	0	0	0	0	0	5.49028e-05
609	ASV_609	Bacteria	Fusobacteriota	Fusobacteriia	Fusobacteriales	Leptotrichiaceae	Streptobacillus	g_Streptobacillus	0	0	0	0	0	0	0	0	0	0	0	0	0	0	0	0	0	0	0	0	0	0	0	0	0	0	0	0	0	0	0	0	0	0	0	0	0	0	0	0	0
610	ASV_610	Bacteria	Firmicutes	Bacilli	Lactobacillales	Streptococcaceae	f_Streptococcaceae	f_Streptococcaceae	0	0	0	0	0	0	0	0	0	0	0	0	0	0	0	0	0	0	0	0	0	0	0	0	0	0	0	0	0	0	0	0	0	0	0	0	0	0	0	0	0
611	ASV_611	Bacteria	Firmicutes	Clostridia	Lachnospirales	Lachnospiraceae	2024-04-28	g_28-4	0	0	0	0	0	0	0	0	0	0	0	0	0	0	0	0	0	0	0	0	0	0	0	0	0	0	0	0	0	0	0	0	0	0	0	0	0	0	0	0	0
612	ASV_612	Bacteria	Proteobacteria	Gammaproteobacteria	Pasteurellales	Pasteurellaceae	Necropsobacter	g_Necropsobacter	0	0	0	0	0	0	0	0	0	0	0	0	0	0	0	0	0	0	0	0	0	0	0	0	0	0	0	0	0	0	0	0	0	0	0	0	0	0	0	0	0
613	ASV_613	Bacteria	Firmicutes	Clostridia	Peptostreptococcales-Tissierellales	Peptostreptococcaceae	f_Peptostreptococcaceae	f_Peptostreptococcaceae	0	0	0	0	0	0	0	0	0	0	0	0	0	0	0	0	0	0	0	0	0	0	0	0	0	0	0	0	0	0	0	0	0	0	0	0	0	0	0	0	0
614	ASV_614	Bacteria	Bacteroidota	Bacteroidia	Bacteroidales	Prevotellaceae	Prevotella	g_Prevotella	0	0	0	0	0	0	0	0	0	0	0	0	0	2.60119e-05	0	0	0	0	0	0	0	0	0	0	0	0	0	0	0	0	0	0	0	0	0	0	0	0	0	0	0
[truncated: 3 more columns]

## Sheet: metadata
Subject	Period	Position	Treatment
S01	P1	R	C
S01	P1	L	E
S01	P2	L	C
S01	P2	R	E
S02	P1	R	C
S02	P1	L	E
S02	P2	R	C
S02	P2	L	E
S03	P1	L	C
S03	P1	R	E
S03	P2	R	C
S03	P2	L	E
S04	P1	R	C
S04	P1	L	E
S04	P2	L	C
S04	P2	R	E
S05	P1	L	C
S05	P1	R	E
S05	P2	R	C
S05	P2	L	E
S06	P1	L	C
S06	P1	R	E
S06	P2	R	C
S06	P2	L	E
S07	P1	R	C
S07	P1	L	E
S07	P2	L	C
S07	P2	R	E
S08	P1	R	C
S08	P1	L	E
S08	P2	L	C
S08	P2	R	E
S09	P1	L	C
S09	P1	R	E
S09	P2	R	C
S09	P2	L	E
S10	P1	L	C
S10	P1	R	E
S10	P2	R	C
S10	P2	L	E
S11	P1	R	C
S11	P1	L	E
S11	P2	L	C
S11	P2	R	E
